# Supplementary material for: Structural and functional characteristics and expression profile of the 20S proteasome gene family in Sorghum under abiotic stress
Source: Front Plant Sci. 2023 Nov 29;14:1287950. doi: 10.3389/fpls.2023.1287950 (PMC10716288; doi:10.3389/fpls.2023.1287950)
Supplement: Supplementary file 2 [file Table_1.xlsx]

## Sheet: ST-1
Supplementary Table 1. Number of exons and introns in the genes of 20S proteasome family belong to Sorghum bicolor and Oryza sativa
Sorghum bicolor gene				Oryza sativa
Gene id	Gene name	Exon	Intron	Gene name	Exon	Intron
α-subunits
SORBI_3001G483100	SbPAA1	8	7	OsPAA1	9	8
				OsPAA2	9	8
SORBI_3001G352800	SbPAB1	11	10	OsPAB1	11	10
SORBI_3004G224900	SbPAB2	11	10	OsPAB2	11	10
SORBI_3010G054200	SbPAC1	1		OsPAC1	1	no intron
				OsPAC2	1	no intron
				OsPAC3	1	no intron
SORBI_3007G177200	SbPAD1	3	2	OsPAD1	3	2
				OsPAD2	3	2
SORBI_3001G502200	SbPAE1	9	8	OsPAE1	9	8
SORBI_3005G188100	SbPAE2	9	8
SORBI_3004G032000	SbPAF1	2	1	OsPAF1	2	1
SORBI_3003G330500	SbPAG1	8	7	OsPAG1	11	10
SORBI_3002G394600	SbPAG2	10	9	OsPAG2	11	10
β-subunits
SORBI_3007G179200	SbPBA1	8	7	OsPBA1	8	7
SORBI_3010G029400	SbPBA2	8	7	OsPBA2	8	7
SORBI_3002G087000	SbPBB1	8	7	OsPBB1	9	8
SORBI_3010G007400	SbPBB2	8	7
SORBI_3010G204500	SbPBC1	7	6	OsPBC1	7	6
SORBI_3004G066800	SbPBC2	7	6	OsPBC2	7	6
SORBI_3001G128400	SbPBD1	3	2	OsPBD1	3	2
SORBI_3010G042800	SbPBE1	7	6	OsPBE1	7	6
SORBI_3007G195100	SbPBF1	6	5	OsPBF1	7	6
				OsPBF2	6	5
SORBI_3002G263800	SbPBG1	6	5	OsPBG1	7	6

## Sheet: ST-2
Supplementary Table 2. Orthologues and paralogues relationship for the PA and PB genes among different plant species
Sorghum	Rice
α-subunit
SbPAA1	OsPAA1
	OsPAA2		Number of PA and PB genes in different plant genomes
SbPAB1	OsPAB1		Genome	α-subunit	β-subunit	Total
SbPAB2	OsPAB2		Sorghum bicolor	10	10	20
SbPAC1	OsPAC1		Rice	13	10	23
	OsPAC2
	OsPAC3
SbPAD1	OsPAD1
	OsPAD2
SbPAE1	OsPAE1
SbPAE2
SbPAF1	OsPAF1
SbPAG1	OsPAG1
SbPAG2	OsPAG2
β-subunit
SbPBA1	OsPBA1
SbPBA2	OsPBA2
SbPBB1	OsPBB1
SbPBB2
SbPBC1	OsPBC1
SbPBC2	OsPBC2
SbPBD1	OsPBD1
SbPBE1	OsPBE1
SbPBF1	OsPBF1
	OsPBF2
SbPBG1	OsPBG1

## Sheet: ST-3
Supplementary Table 3: Ka/Ks value of Sorghum bicolor 20S proteasome peptides
S. No.	Seq_1	Seq_2	Ka	Ks	Ka/Ks
1	Os01t0811100	SORBI_3002G394600	0.0159888	0.631274	0.0253278
2	Os02t0133800	SORBI_3004G032000	0.0539385	0.390493	0.138129
3	Os02t0182500	SORBI_3004G066800	0.0162873	0.412705	0.0394647
4	Os08t0529100	SORBI_3007G195100	0.0523225	0.509157	0.102763
5	Os06t0153800	SORBI_3010G042800	0.104681	0.547782	0.1911
6	Os03t0695600	SORBI_3001G128400	0.0891171	0.928147	0.0960161
7	Os09t0515200	SORBI_3002G263800	0.0427583	0.638803	0.066935

## Sheet: ST-4
Supplementary table 4. Simple sequence repeats (SSRs) in SbPA and SbPB genes in Sorghum bicolor.
Gene name	SSR motif	Number of SSR	Position
α- subunits
SbPAB1	(CT)n	1	231 -256
SbPAB2	(GTGTTT)n	1	605-640
SbPAD1	(CGT)n	1	322-368
SbPAE1	G-rich	1	30-84
SbPAE2	(TGGTTG)n, (CACA)n	2	642-679, 3138-3176
SbPAF1	(AGA)n	1	15-31
SbPAG1	(TTTATT)n, (T)n	2	4307-4347, 6455-6488
SbPAG2	(TC)n, (TCCCT)n, (TGTTTT)n, (TATG)n, (CTCGCGA)n	5	8-46, 135-165, 327-364, 383-422, 2385-2467
β-Subunits
SbPBB1	(CCTCCA)n, (TCC)n, (TCC)n, (CTCTC)n, (TA)n	5	1350-1390, 1533-1561, 1601-1655, 1684-1742, 1993-2028
SbPBB2	(CGC)n, (C)n	2	174-198, 481-506
SbPBC2	(CTTTT)n	1	2025-01-01
Mononucleotide	Dinucleotide	Trinucleotide	Tetranucleotide	Pentanucleotide	Hexanucleotide	Heptanucleotide
3	3	5	2	3	5	1

## Sheet: ST-5
Supplementary Table 5. Details of 20S proteasome α- and β-subunit proteins encoded by S. bicolor, rice genes along with number of amino acids (aa) and conserved domains in S. bicolor proteins.
Sorghum Protein			Rice Protein
Protein name	No. of amino acids	Domain type and location	Protein name	No. of amino acids
α-subunits
SbPAA1	246	α-6(8-220)	OsPAA1	246
			OsPAA2	253
SbPAB1	235	α -2(6-231)	OsPAB1	235
SbPAB2	235	α -2(6-231)	OsPAB2	235
SbPAC1	250	α -4(3-215)	OsPAC1	250
			OsPAC2	250
			OsPAC3	250
SbPAD1	249	α -7(4-210)	OsPAD1	249
			OsPAD2	249
SbPAE1	237	α -5(8-218)	OsPAE1	237
SbPAE2	237	α -5(8-218)
SbPAF1	270	α -1(6-215)	OsPAF1	270
SbPAG1	204	α -3(5-194)	OsPAG1	249
SbPAG2	249	α -3(5-216)	OsPAG2	249
β-subunits
SbPBA1	245	β-6(25-212)	OsPBA1	246
SbPBA2	245	β -6(25-212)	OsPBA2	221
SbPBB1	273	β -7(29-227)	OsPBB1	246
SbPBB2	273	β -7(39-227)
SbPBC1	204	β -3(6-200)	OsPBC1	272
SbPBC2	204	β -3(6-200)	OsPBC2	204
SbPBD1	210	β -2(1-190)	OsPBD1	204
SbPBE1	280	β -5(62-249)	OsPBE1	212
SbPBF1	219	β -1(4-219)	OsPBF1	277
			OsPBF2	219
SbPBG1	263	β -4(43-240)	OsPBG1	256

## Sheet: ST-6
Supplementary Table 6: Amino Acid Composition of 20S proteasome in Sorghum bicolor
S. No.	Gene name	SbPAB1	SbPAA1	SbPAE1	SbPAG2	SbPAG1	SbPAF1	SbPAB2	SbPAE2	SbPAD1	SbPAC1	SbPBD1	SbPBB1	SbPBG1	SbPBC2	SbPBA1	SbPBF1	SbPBB2	SbPBA2	SbPBE1	SbPBC1
	Amino acid name
1	A (Alanine)	15 (6.38%)	26 (10.56%)	21 (8.86%)	26 (10.44%)	16 (7.84%)	33 (12.22%)	17 (7.23%)	21 (8.86%)	30 (12.04%)	29 (11.6%)	23 (10.95%)	20 (7.32%)	18 (6.84%)	16 (7.84%)	23 (9.38%)	24 (10.95%)	21 (7.69%)	23 (9.38%)	31 (11.07%)	15 (7.35%)
2	B (Asparagine or aspartate)	0 (0%)	0 (0%)	0 (0%)	0 (0%)	0 (0%)	0 (0%)	0 (0%)	0 (0%)	0 (0%)	0 (0%)	0 (0%)	0 (0%)	0 (0%)	0 (0%)	0 (0%)	0 (0%)	0 (0%)	0 (0%)	0 (0%)	0 (0%)
3	C (Cysteine)	1 (0.42%)	2 (0.81%)	3 (1.26%)	5 (2.00%)	4 (1.96%)	6 (2.22%)	0 (0%)	3 (1.26%)	2 (0.80%)	3 (1.2%)	3 (1.42%)	7 (2.56%)	2 (0.76%)	6 (2.94%)	2 (0.81%)	6 (2.73%)	6 (2.19%)	2 (0.816%)	4 (1.42%)	6 (2.94%)
4	D (Aspartic acid)	11 (4.68%)	16 (6.50%)	10 (4.21%)	13 (5.22%)	11(5.39%)	12 (4.44%)	11 (4.68%)	10 (4.21%)	11 (4.41%)	12 (4.8%)	18 (8.57%)	13 (4.76%)	12 (4.56%)	11 (5.39%)	15 (6.12%)	16 (7.30%)	15 (5.49%)	15 (6.12%)	20 (7.14%)	14 (6.86%)
5	E (Glutamate)	17 (7.23%)	18 (7.31%)	27 (11.39%)	21 (8.43%)	12 (5.88%)	23 (8.51%)	17 (7.23%)	26 (10.97%)	23 (9.23%)	13 (5.2%)	10 (4.76%)	15 (5.49%)	15 (5.70%)	15 (7.35%)	10 (4.08%)	9 (4.10%)	15 (5.49%)	10 (4.08%)	11 (3.92%)	13 (6.37%)
6	F (Phenylalanine)	9 (3.82%)	13 (5.28%)	7 (2.95%)	5 (2.005)	5 (2.45%)	10 (3.70%)	9 (3.82%)	7 (2.95%)	6 (2.40%)	7 (2.8%)	8 (3.80%)	10 (3.66%)	8 (3.04%)	11 (5.39%)	5 (2.04%)	7 (3.19%)	11 (4.02%)	6 (2.44%)	11 (3.92%)	11 (5.39%)
7	G (Glycine)	19 (8.08%)	16 (6.50%)	17 (7.17%)	23 (9.23%)	22 (10.78%)	18 (6.66%)	19 (8.08%)	17 (7.17%)	18 (7.22%)	22 (8.8%)	14 (6.66%)	30 (10.98%)	32 (12.16%)	15 (7.35%)	28 (11.42%)	15 (6.84%)	30 (10.98%)	28 (11.42%)	30 (10.71%)	14 (6.86%)
8	H (Histidine)	2 (0.85%)	6 (2.43%)	5 (2.10%)	6 (2.40%)	7 (3.43%)	4 (1.48%)	3 (1.27%)	5 (2.10%)	4 (1.60%)	4 (1.6%)	4 (1.90%)	8 (2.93%)	8 (3.04%)	2 (0.98%)	8 (3.26%)	3 (1.36%)	8 (2.93%)	8 (3.26%)	5 (1.78%)	3 (1.47%)
9	I (Isoleucine)	16 (6.80%)	11 (4.47%)	14 (5.90%)	13 (5.22%)	12 (5.88%)	11 (4.07%)	16 (6.80%)	14 (5.90%)	13 (5.22%)	8 (3.2%)	13 (6.19%)	9 (3.29%)	15 (5.70%)	10 (4.90%)	12 (4.89%)	8 (3.65%)	9 (3.29%)	12 (4.89%)	12 (4.28%)	11 (5.39%)
10	K (Lysine)	14 (5.95%)	19 (7.72%)	11 (4.64%)	18 (7.22%)	15 (7.35%)	12 (4.44%)	15 (6.38%)	11 (4.64%)	19 (7.63%)	15 (6%)	13 (6.19%)	16 (5.86%)	17 (6.46%)	10 (4.90%)	10 (4.08%)	12 (5.47%)	17 (6.22%)	10 (4.08%)	14 (5%)	10 (4.90%)
11	L (Leucine)	19 (8.08%)	18 (7.31%)	21 (8.86%)	22 (8.83%0	15 (7.35%)	22 (8.14%)	19 (8.08%)	21 (8.86%)	19 (7.63%)	28 (11.2%)	19 (9.04%)	25 (9.15%)	21 (7.98%)	20 (9.80%)	20 (8.16%)	22 (10.04%)	26 (9.52%)	20 (8.16%)	18 (6.42%)	19 (9.31%)
12	M (Methionine)	6 (2.55%)	5 (2.03%)	6 (2.53%)	5 (2.00%)	3 (1.47%)	6 (2.22%)	5 (2.12%)	6 (2.53%)	3 (1.20%)	7 (2.8%)	6 (2.85%)	8 (2.93%)	7 (2.66%)	7 (3.43%)	8 (3.26%)	5 (2.28%)	8 (2.93%)	8 (3.26%)	13 (4.64%)	7 (3.43%)
13	N (Asparagine)	7 (2.97%)	3 (1.21%)	7 (2.95%)	4 (1.60%)	2 (0.98%)	7 (2.59%)	7 (2.97%)	7 (2.95%)	8 (3.215)	5 (2%)	7 (3.33%)	9 (3.29%)	9 (3.42%)	5 (2.45%)	8 (3.26%)	9 (4.10%)	9 (3.29%)	8 (3.26%)	10 (3.57%)	4 (1.96%)
14	O (Pyrrolysine)	0 (0%)	0 (0%)	0 (0%)	0 (0%)	18 (8.82%)	0 (0%)	0 (0%)	0 (0%)	0 (0%)	0 (0%)	0 (0%)	0 (0%)	0 (0%)	0 (0%)	0 (0%)	0 (0%)	0 (0%)	0 (0%)	0 (0%)	0 (0%)
15	P (Proline)	9 (3.82%)	7 (2.84%)	10 (4.21%)	5 (2.00%)	6 (2.94%)	10 (3.70%)	9 (3.82%)	10 (4.21%)	8 (3.21%)	9 (3.6%)	6 (2.85%)	10 (3.66%)	11 (4.18%)	7 (3.43%)	8 (3.26%)	8 (3.65%)	10 (3.66%)	9 (3.67%)	10 (3.57%)	7 (3.43%)
16	Q (Glutamine)	14 (5.95%)	12 (4.87%)	7 (2.95%)	8 (3.21%)	6 (2.94%)	14 (5.18%)	14 (5.95%)	8 (3.37%)	8 (3.21%)	16 (6.4%)	5 (2.38%)	8 (2.93%)	6 (2.28%)	10 (4.90%)	11 (4.48%)	7 (3.19%)	7 (2.56%)	11 (4.48%)	5 (1.78%)	8 (3.92%)
17	R (Arginine)	9 (3.82%)	12 (4.87%)	10 (4.21%)	12 (4.81%)	10 (4.90%)	17 (6.29%)	9 (3.82%)	10 (4.21%)	16 (6.42%)	9 (3.6%)	11 (5.23%)	11 (4.02%)	11 (4.18%)	11 (5.39%)	9 (3.67%)	10 (4.56%)	10 (3.66%)	9 (3.67%)	12 (4.28%)	11 (5.39%)
18	S (Serine)	23 (9.78%)	12 (4.87%)	19 (8.01%)	18 (7.22%)	17 (8.33%)	23 (8.51%)	21 (8.93%)	19 (8.01%)	14 (5.62%)	21 (8.4%)	8 (3.80%)	20 (7.32%)	20 (7.60%)	13 (6.37%)	19 (7.75%)	18 (8.21%)	18 (6.59%)	17 (6.93%)	22 (7.85%)	15 (7.35%)
19	T (Threonine)	15 (6.38%)	17 (6.91%)	16 (6.75%)	9 (3.61%)	9 (4.41%)	11 (4.07%)	14 (5.95%)	16 (6.75%)	16 (6.42%)	14 (5.6%)	10 (4.76%)	25 (9.15%)	17 (6.46%)	10 (4.90%)	15 (6.12%)	12 (5.47%)	25 (9.15%)	15 (6.12%)	16 (5.71%)	10 (4.90%)
20	U (Selenocysteine)	0 (0%)	0 (0%)	0 (0%)	0 (0%)	0 (0%)	0 (0%)	0 (0%)	0 (0%)	0 (0%)	0 (0%)	0 (0%)	0 (0%)	0 (0%)	0 (0%)	0 (0%)	0 (0%)	0 (0%)	0 (0%)	0 (0%)	0 (0%)
21	V (Valine)	18 (7.65%)	23 (9.34%)	17 (7.175)	22 (8.835)	18 (8.82%)	18 (6.66%)	19 (8.08%)	17 (7.17%)	21 (8.43%)	15 (6%)	22 (10.47%)	21 (7.69%)	15 (5.70%)	15 (7.35%)	21 (8.57%)	16 (7.30%)	21 (7.69%)	21 (8.57%)	18 (6.42%)	16 (7.84%)
22	W (Tryptophan)	1 (0.42%)	2 (0.81%)	1 (0.42%)	3 (1.20%)	3 (1.47%)	2 (0.74%)	1 (0.42%)	1 (0.42%)	1 (0.40%)	2 (0.8%)	0 (0%)	0 (0%)	5 (1.90%)	1 (0.49%)	3 (1.22%)	0 (0%)	0 (0%)	3 (1.22%)	3 (1.07%)	1 (0.49%)
23	X	0 (0%)	0 (0%)	0 (0%)	0 (0%)	0 (0%)	0 (0%)	0 (0%)	0 (0%)	0 (0%)	0 (0%)	0 (0%)	0 (0%)	0 (0%)	0 (0%)	0 (0%)	0 (0%)	0 (0%)	0 (0%)	0 (0%)	0 (0%)
24	Y (Tyrosine)	10 (4.25%)	8 (3.25%)	8 (3.37%)	11 (4.41%0	11 (5.39%)	11 (4.07%)	10 (4.25%)	8 (3.37%0	9 (3.61%)	11 (4.4%)	10 (4.76%)	8 (2.93%)	14 (5.32%)	9 (4.41%)	10 (4.08%)	12 (5.47%)	7 (2.56%)	10 (4.08%)	15 (5.35%)	9 (4.41%)
25	Z (Glutamine or glutamate)	0 (0%)	0 (0%)	0 (0%)	0 (0%)	0 (0%)	0 (0%)	0 (0%)	0 (0%)	0 (0%)	0 (0%)	0 (0%)	0 (0%)	0 (0%)	0 (0%)	0 (0%)	0 (0%)	0 (0%)	0 (0%)	0 (0%)	0 (0%)

## Sheet: ST-7
Supplementary table 7 - List of identified motifs and their sequence in SbPA/ SbPB proteins
S.N.	E-value	Motif sequence	Reported (R) / Novel(N)	Sites	Width	Functions
1	5.2e-103	GTQYDRSVTTFSPEGRLFQVEYALEAVKS	N	14	29	Novel
2	8.5e-99	DENGPQLYYVDPSGTYYKWKAAAMGSGSQ	R	16	29	Proteolysis
3	1.9e-85	TSVRKIFKIDDHIGVAVSGLAADARVLVR	R	18	29	Proteolysis
4	3.3e-71	GTTVVGLKGKDGVVLAADKRV	R	20	21	Proteolysis
5	2.3e-61	TZLAREIADKVQEYTZSGGLRPFGVSLLIAGY	R	12	32	Proteolysis
6	2.3e-61	LEKEYKEGMTLEEAIKLVLKV	N	13	21	Novel
7	9.2e-24	LREERDMKPETFASLVSALLYEKRFGPYFCQPVIAGLGDBDEPFICTMDC	R	3	50	Proteolysis
8	1.3e-21	EAQQHRFVYGEPIPV	N	13	15	Novel
9	1.7e-16	IFNDLGSGSNVDVCVITKGKTEYLRNHQLPNPRTYASSKGFSFSKGQTEV	N	2	50	Novel
10	1.6e-13	LKZGYEGKISPNNIDIGKIRPDYEFYVP	N	4	28	Novel

## Sheet: ST-8
Supplementary table-08: Amino acid sequence homology (percent identity) among the 20S proteasome beta (β) subunits of Sorghum bicolor and Oryza sativa
	SbPBC1	OsPBC1	OsPBC2	SbPBC2	OsPBF1	OsPBF2	SbPBF1	OsPBE1	SbPBE1	SbPBA1	SbPBA2	OsPBA1	OsPBA2	OsPBB1	SbPBB1	SbPBB2	OsPBD1	SbPBD1	OsPBG1	SbPBG1
SbPBC1	0	94.12	93.63	95.1	26.6	24.63	25.12	20.2	20.71	15.15	15.15	17.17	16.67	17.95	17.95	17.95	18.09	17.55	16.49	15.98
OsPBC1	94.12	100	95.59	95.1	27.09	24.63	25.12	21.21	21.21	16.67	16.67	18.18	17.68	18.46	18.46	18.46	18.09	17.55	16.49	15.98
OsPBC2	93.63	95.59	100	96.57	26.6	24.63	25.12	20.71	20.71	16.16	16.16	18.18	17.68	17.95	18.46	18.46	18.09	17.55	16.49	15.98
SbPBC2	95.1	95.1	96.57	100	25.62	23.65	24.14	20.71	20.71	16.16	16.16	18.18	17.68	18.97	19.49	19.49	18.09	17.55	17.01	16.49
OsPBF1	26.6	27.09	26.6	25.62	100	86.3	84.93	22.71	24.64	23.67	23.67	24.64	24.64	23.04	23.53	23.04	26.56	25	19.21	20.2
OsPBF2	24.63	24.63	24.63	23.65	86.3	100	91.78	22.44	24.39	24.39	24.39	25.37	25.85	20.79	21.29	21.78	24.48	22.92	19.4	20.9
SbPBF1	25.12	25.12	25.12	24.14	84.93	91.78	100	22.44	23.9	23.41	23.41	24.39	24.88	20.79	21.29	21.78	25	22.92	18.41	19.4
OsPBE1	20.2	21.21	20.71	20.71	22.71	22.44	22.44	100	83.33	29.17	29.17	28.57	29.03	26.89	27.31	27.31	21.61	21.11	20.43	19.75
SbPBE1	20.71	21.21	20.71	20.71	24.64	24.39	23.9	83.33	100	29.17	29.17	29.03	29.49	27.62	26.78	26.78	22.89	21.89	20.35	20.5
SbPBA1	15.15	16.67	16.16	16.16	23.67	24.39	23.41	29.17	29.17	100	99.18	91.43	92.24	27.31	27.62	27.2	18.85	20.94	25.35	24.3
SbPBA2	15.15	16.67	16.16	16.16	23.67	24.39	23.41	29.17	29.17	99.18	100	91.84	92.24	27.31	27.62	27.2	18.85	20.94	24.88	23.83
OsPBA1	17.17	18.18	18.18	18.18	24.64	25.37	24.39	28.57	29.03	91.43	91.84	100	97.15	27.2	27.5	27.08	19.37	21.47	25.23	24.19
OsPBA2	16.67	17.68	17.68	17.68	24.64	25.85	24.88	29.03	29.49	92.24	92.24	97.15	100	27.2	27.5	27.08	19.9	21.99	25.23	24.19
OsPBB1	17.95	18.46	17.95	18.97	23.04	20.79	20.79	26.89	27.62	27.31	27.31	27.2	27.2	100	88.97	88.24	18.63	19.12	18.67	18.6
SbPBB1	17.95	18.46	18.46	19.49	23.53	21.29	21.29	27.31	26.78	27.62	27.62	27.5	27.5	88.97	100	96.7	18.63	19.12	18.26	18.18
SbPBB2	17.95	18.46	18.46	19.49	23.04	21.78	21.78	27.31	26.78	27.2	27.2	27.08	27.08	88.24	96.7	100	18.14	18.63	17.84	17.77
OsPBD1	18.09	18.09	18.09	18.09	26.56	24.48	25	21.61	22.89	18.85	18.85	19.37	19.9	18.63	18.63	18.14	100	88.1	22.27	21.33
SbPBD1	17.55	17.55	17.55	17.55	25	22.92	22.92	21.11	21.89	20.94	20.94	21.47	21.99	19.12	19.12	18.63	88.1	100	22.49	22.49
OsPBG1	16.49	16.49	16.49	17.01	19.21	19.4	18.41	20.43	20.35	25.35	24.88	25.23	25.23	18.67	18.26	17.84	22.27	22.49	100	87.8
SbPBG1	15.98	15.98	15.98	16.49	20.2	20.9	19.4	19.75	20.5	24.3	23.83	24.19	24.19	18.6	18.18	17.77	21.33	22.49	87.8	100

## Sheet: ST-9
Supplementary table-09: Amino acid sequence homology (percent identity) among the 20S proteasome alpha(α) subunits of Sorghum bicolor and Oryza sativa
	OsPAA2	OsPAA1	SbPAA1	OsPAG2	SbPAG1	OsPAG1	SbPAG2	OsPAF1	SbPAF1	SbPAC1	OsPAC3	OsPAC1	OsPAC2	SbPAB1	SbPAB2	OsPAB2	OsPAB1	OsPAE1	SbPAE1	SbPAE2	SbPAD1	OsPAD2	OsPAD1
OsPAA2	0	55.46	54.62	23.45	24.62	23.89	23.45	26.84	25.54	23.38	23.38	22.94	22.94	28.32	28.32	28.32	28.32	27.88	27.88	27.88	29.91	29.91	29.91
OsPAA1	55.46	100	96.34	31.03	32.66	29.74	29.31	31.51	31.09	31.93	31.93	31.93	31.93	32.9	33.33	34.63	33.77	34.35	34.78	34.35	36.8	36.8	36.8
SbPAA1	54.62	96.34	100	31.47	32.66	30.17	29.74	31.51	31.09	32.35	32.35	32.35	32.35	32.9	33.77	35.06	34.2	33.91	33.91	33.91	36.36	36.36	36.36
OsPAG2	23.45	31.03	31.47	100	94.12	93.57	92.37	33.47	31.56	32.77	33.19	32.77	32.77	27.39	28.26	28.7	28.7	33.19	33.19	33.19	32.07	31.65	31.65
SbPAG1	24.62	32.66	32.66	94.12	100	96.57	95.59	35	33	36.82	36.32	36.32	36.32	30.81	31.82	32.83	32.83	34.85	34.85	34.85	33.51	32.99	32.99
OsPAG1	23.89	29.74	30.17	93.57	96.57	100	96.79	31.84	30.74	33.61	34.03	33.61	33.61	29.13	30	30.87	30.87	33.19	32.31	32.31	30.8	30.38	30.38
SbPAG2	23.45	29.31	29.74	92.37	95.59	96.79	100	32.24	30.74	32.77	33.19	32.77	32.77	28.7	29.57	30.43	30.43	31.88	31	31	30.38	29.96	30.8
OsPAF1	26.84	31.51	31.51	33.47	35	31.84	32.24	100	89.55	30.89	31.3	31.3	31.3	33.48	33.48	32.62	33.05	36.96	37.39	36.96	31.84	31.84	31.43
SbPAF1	25.54	31.09	31.09	31.56	33	30.74	30.74	89.55	100	29.67	30.08	30.08	30.08	33.91	33.91	33.05	33.48	36.96	37.39	36.96	31.69	31.69	31.28
SbPAC1	23.38	31.93	32.35	32.77	36.82	33.61	32.77	30.89	29.67	100	96	95.6	95.6	35.47	35.9	35.9	36.32	40.69	41.13	40.69	38.08	38.08	37.24
OsPAC3	23.38	31.93	32.35	33.19	36.32	34.03	33.19	31.3	30.08	96	100	99.6	99.6	34.62	35.04	35.04	35.47	40.69	41.13	40.69	38.91	38.91	38.08
OsPAC1	22.94	31.93	32.35	32.77	36.32	33.61	32.77	31.3	30.08	95.6	99.6	100	100	35.04	35.47	35.47	35.9	40.26	40.69	40.26	38.91	38.91	38.08
OsPAC2	22.94	31.93	32.35	32.77	36.32	33.61	32.77	31.3	30.08	95.6	99.6	100	100	35.04	35.47	35.47	35.9	40.26	40.69	40.26	38.91	38.91	38.08
SbPAB1	28.32	32.9	32.9	27.39	30.81	29.13	28.7	33.48	33.91	35.47	34.62	35.04	35.04	100	97.45	96.6	97.45	34.05	34.05	34.05	39.57	38.7	40
SbPAB2	28.32	33.33	33.77	28.26	31.82	30	29.57	33.48	33.91	35.9	35.04	35.47	35.47	97.45	100	97.45	98.3	34.48	34.48	34.48	39.13	38.26	39.13
OsPAB2	28.32	34.63	35.06	28.7	32.83	30.87	30.43	32.62	33.05	35.9	35.04	35.47	35.47	96.6	97.45	100	99.15	34.91	34.91	34.91	40	39.13	40
OsPAB1	28.32	33.77	34.2	28.7	32.83	30.87	30.43	33.05	33.48	36.32	35.47	35.9	35.9	97.45	98.3	99.15	100	34.48	34.48	34.48	39.57	38.7	39.57
OsPAE1	27.88	34.35	33.91	33.19	34.85	33.19	31.88	36.96	36.96	40.69	40.69	40.26	40.26	34.05	34.48	34.91	34.48	100	98.31	98.73	40.97	40.53	40.53
SbPAE1	27.88	34.78	33.91	33.19	34.85	32.31	31	37.39	37.39	41.13	41.13	40.69	40.69	34.05	34.48	34.91	34.48	98.31	100	99.58	41.41	40.97	40.97
SbPAE2	27.88	34.35	33.91	33.19	34.85	32.31	31	36.96	36.96	40.69	40.69	40.26	40.26	34.05	34.48	34.91	34.48	98.73	99.58	100	41.41	40.97	40.97
SbPAD1	29.91	36.8	36.36	32.07	33.51	30.8	30.38	31.84	31.69	38.08	38.91	38.91	38.91	39.57	39.13	40	39.57	40.97	41.41	41.41	100	97.19	96.79
OsPAD2	29.91	36.8	36.36	31.65	32.99	30.38	29.96	31.84	31.69	38.08	38.91	38.91	38.91	38.7	38.26	39.13	38.7	40.53	40.97	40.97	97.19	100	97.19
OsPAD1	29.91	36.8	36.36	31.65	32.99	30.38	30.8	31.43	31.28	37.24	38.08	38.08	38.08	40	39.13	40	39.57	40.53	40.97	40.97	96.79	97.19	100

## Sheet: ST-10
Supplementary Table 10. Functional Roles of peptides of 20S proteasome
S. No.	Gene id	Gene name	preferredName	annotation
1	SORBI_3001G483100	SbPAA1	C5WVT0_SORBI	Proteasome subunit alpha type; The proteasome is a multicatalytic proteinase complex which is characterized by its ability to cleave peptides with Arg, Phe, Tyr, Leu, and Glu adjacent to the leaving group at neutral or slightly basic pH; Belongs to the peptidase T1A family.
2	SORBI_3001G352800	SbPAB1	C5WXR7_SORBI	Proteasome subunit alpha type; The proteasome is a multicatalytic proteinase complex which is characterized by its ability to cleave peptides with Arg, Phe, Tyr, Leu, and Glu adjacent to the leaving group at neutral or slightly basic pH; Belongs to the peptidase T1A family.
3	SORBI_3004G224900	SbPAB2	C5XY69_SORBI	Proteasome subunit alpha type; The proteasome is a multicatalytic proteinase complex which is characterized by its ability to cleave peptides with Arg, Phe, Tyr, Leu, and Glu adjacent to the leaving group at neutral or slightly basic pH; Belongs to the peptidase T1A family.
4	SORBI_3010G054200	SbPAC1	A0A1W0VRK7	Proteasome subunit alpha type; The proteasome is a multicatalytic proteinase complex which is characterized by its ability to cleave peptides with Arg, Phe, Tyr, Leu, and Glu adjacent to the leaving group at neutral or slightly basic pH; Belongs to the peptidase T1A family.
5	SORBI_3007G177200	SbPAD1	C5YH32_SORBI	Proteasome subunit alpha type; The proteasome is a multicatalytic proteinase complex which is characterized by its ability to cleave peptides with Arg, Phe, Tyr, Leu, and Glu adjacent to the leaving group at neutral or slightly basic pH; Belongs to the peptidase T1A family.
6	SORBI_3001G502200	SbPAE1	A0A1Z5SBB8	Proteasome subunit alpha type; The proteasome is a multicatalytic proteinase complex which is characterized by its ability to cleave peptides with Arg, Phe, Tyr, Leu, and Glu adjacent to the leaving group at neutral or slightly basic pH; Belongs to the peptidase T1A family.
7	SORBI_3005G188100	SbPAE2	C5Y6F3_SORBI	Proteasome subunit alpha type; The proteasome is a multicatalytic proteinase complex which is characterized by its ability to cleave peptides with Arg, Phe, Tyr, Leu, and Glu adjacent to the leaving group at neutral or slightly basic pH; Belongs to the peptidase T1A family.
8	SORBI_3004G032000	SbPAF1	C5XTW7_SORBI	Proteasome subunit alpha type; The proteasome is a multicatalytic proteinase complex which is characterized by its ability to cleave peptides with Arg, Phe, Tyr, Leu, and Glu adjacent to the leaving group at neutral or slightly basic pH; Belongs to the peptidase T1A family.
9	SORBI_3003G330500	SbPAG1	C5XN40_SORBI	Proteasome subunit alpha type; The proteasome is a multicatalytic proteinase complex which is characterized by its ability to cleave peptides with Arg, Phe, Tyr, Leu, and Glu adjacent to the leaving group at neutral or slightly basic pH; Belongs to the peptidase T1A family.
10	SORBI_3002G394600	SbPAG2	C5X3Y6_SORBI	Proteasome subunit alpha type; The proteasome is a multicatalytic proteinase complex which is characterized by its ability to cleave peptides with Arg, Phe, Tyr, Leu, and Glu adjacent to the leaving group at neutral or slightly basic pH; Belongs to the peptidase T1A family.
11	SORBI_3007G179200	SbPBA1	C5YH49_SORBI	Proteasome subunit beta; The proteasome is a multicatalytic proteinase complex which is characterized by its ability to cleave peptides with Arg, Phe, Tyr, Leu, and Glu adjacent to the leaving group at neutral or slightly basic pH; Belongs to the peptidase T1B family.
12	SORBI_3010G029400	SbPBA2	C5Z3R9_SORBI	Proteasome subunit beta; The proteasome is a multicatalytic proteinase complex which is characterized by its ability to cleave peptides with Arg, Phe, Tyr, Leu, and Glu adjacent to the leaving group at neutral or slightly basic pH; Belongs to the peptidase T1B family.
13	SORBI_3002G087000	SbPBB1	C5X1Y0_SORBI	Proteasome subunit beta; The proteasome is a multicatalytic proteinase complex which is characterized by its ability to cleave peptides with Arg, Phe, Tyr, Leu, and Glu adjacent to the leaving group at neutral or slightly basic pH; Belongs to the peptidase T1B family.
14	SORBI_3010G007400	SbPBB2	A0A194YGP1	Proteasome subunit beta; The proteasome is a multicatalytic proteinase complex which is characterized by its ability to cleave peptides with Arg, Phe, Tyr, Leu, and Glu adjacent to the leaving group at neutral or slightly basic pH; Belongs to the peptidase T1B family.
15	SORBI_3010G204500	SbPBC1	C5Z6N6_SORBI	Proteasome subunit beta; The proteasome is a multicatalytic proteinase complex which is characterized by its ability to cleave peptides with Arg, Phe, Tyr, Leu, and Glu adjacent to the leaving group at neutral or slightly basic pH; Belongs to the peptidase T1B family.
16	SORBI_3004G066800	SbPBC2	C5XWW6_SORBI	Proteasome subunit beta; The proteasome is a multicatalytic proteinase complex which is characterized by its ability to cleave peptides with Arg, Phe, Tyr, Leu, and Glu adjacent to the leaving group at neutral or slightly basic pH; Belongs to the peptidase T1B family.
17	SORBI_3001G128400	SbPBD1	C5WNX2_SORBI	Proteasome subunit beta; The proteasome is a multicatalytic proteinase complex which is characterized by its ability to cleave peptides with Arg, Phe, Tyr, Leu, and Glu adjacent to the leaving group at neutral or slightly basic pH; Belongs to the peptidase T1B family.
18	SORBI_3010G042800	SbPBE1	C5Z4C7_SORBI	Proteasome subunit beta; The proteasome is a multicatalytic proteinase complex which is characterized by its ability to cleave peptides with Arg, Phe, Tyr, Leu, and Glu adjacent to the leaving group at neutral or slightly basic pH; Belongs to the peptidase T1B family.
19	SORBI_3007G195100	SbPBF1	C5YI35_SORBI	Proteasome subunit beta; The proteasome is a multicatalytic proteinase complex which is characterized by its ability to cleave peptides with Arg, Phe, Tyr, Leu, and Glu adjacent to the leaving group at neutral or slightly basic pH; Belongs to the peptidase T1B family.
20	SORBI_3002G263800	SbPBG1	C5X5E3_SORBI	Proteasome subunit beta; Belongs to the peptidase T1B family.
A0A194YGP1	4558.A0A194YGP1	GO Function	GO:0070003	Threonine-type peptidase activity
A0A194YGP1	4558.A0A194YGP1	GO Function	GO:0140096	Catalytic activity, acting on a protein
A0A194YGP1	4558.A0A194YGP1	GO Component	GO:0000502	Proteasome complex
A0A194YGP1	4558.A0A194YGP1	GO Component	GO:0005622	Intracellular anatomical structure
A0A194YGP1	4558.A0A194YGP1	GO Component	GO:0005634	Nucleus
A0A194YGP1	4558.A0A194YGP1	GO Component	GO:0005737	Cytoplasm
A0A194YGP1	4558.A0A194YGP1	GO Component	GO:0005839	Proteasome core complex
A0A194YGP1	4558.A0A194YGP1	GO Component	GO:0019774	Proteasome core complex, beta-subunit complex
A0A194YGP1	4558.A0A194YGP1	GO Component	GO:0032991	Protein-containing complex
A0A194YGP1	4558.A0A194YGP1	GO Component	GO:0043226	Organelle
A0A194YGP1	4558.A0A194YGP1	GO Component	GO:0043227	Membrane-bounded organelle
A0A194YGP1	4558.A0A194YGP1	GO Component	GO:0043229	Intracellular organelle
A0A194YGP1	4558.A0A194YGP1	GO Component	GO:0043231	Intracellular membrane-bounded organelle
A0A194YGP1	4558.A0A194YGP1	GO Component	GO:0110165	Cellular anatomical entity
A0A194YGP1	4558.A0A194YGP1	GO Component	GO:0140535	Intracellular protein-containing complex
A0A194YGP1	4558.A0A194YGP1	GO Component	GO:1902494	Catalytic complex
A0A194YGP1	4558.A0A194YGP1	GO Component	GO:1905368	Peptidase complex
A0A194YGP1	4558.A0A194YGP1	GO Component	GO:1905369	Endopeptidase complex
A0A194YGP1	4558.A0A194YGP1	STRING clusters	CL:6921	Mixed, incl. SCF(Skp2)-mediated degradation of p27/p21, and Neddylation
A0A194YGP1	4558.A0A194YGP1	STRING clusters	CL:6922	Proteasome complex, and Ubiquitin homologues
A0A194YGP1	4558.A0A194YGP1	STRING clusters	CL:6923	Proteasome complex, and Ubiquitin homologues
A0A194YGP1	4558.A0A194YGP1	STRING clusters	CL:6924	Proteasome complex, and Proteasome assembly
A0A194YGP1	4558.A0A194YGP1	STRING clusters	CL:6927	Proteasome complex, and Ubiquitin carboxyl-terminal hydrolase, family 1
A0A194YGP1	4558.A0A194YGP1	STRING clusters	CL:6931	Proteasome complex
A0A194YGP1	4558.A0A194YGP1	STRING clusters	CL:6934	Proteasome complex
A0A194YGP1	4558.A0A194YGP1	STRING clusters	CL:6937	Proteasome complex
A0A194YGP1	4558.A0A194YGP1	STRING clusters	CL:6940	Proteasome complex
A0A194YGP1	4558.A0A194YGP1	STRING clusters	CL:6944	Proteasome
A0A194YGP1	4558.A0A194YGP1	STRING clusters	CL:6948	Proteasome
A0A194YGP1	4558.A0A194YGP1	STRING clusters	CL:7000	Threonine protease
A0A194YGP1	4558.A0A194YGP1	STRING clusters	CL:7001	Threonine protease
A0A194YGP1	4558.A0A194YGP1	KEGG	sbi03050	Proteasome
A0A194YGP1	4558.A0A194YGP1	Reactome	MAP-1168372	Downstream signaling events of B Cell Receptor (BCR)
A0A194YGP1	4558.A0A194YGP1	Reactome	MAP-1236975	Antigen processing-Cross presentation
A0A194YGP1	4558.A0A194YGP1	Reactome	MAP-1236978	Cross-presentation of soluble exogenous antigens (endosomes)
A0A194YGP1	4558.A0A194YGP1	Reactome	MAP-1257604	PIP3 activates AKT signaling
A0A194YGP1	4558.A0A194YGP1	Reactome	MAP-1280215	Cytokine Signaling in Immune system
A0A194YGP1	4558.A0A194YGP1	Reactome	MAP-1280218	Adaptive Immune System
A0A194YGP1	4558.A0A194YGP1	Reactome	MAP-1430728	Metabolism
A0A194YGP1	4558.A0A194YGP1	Reactome	MAP-162582	Signal Transduction
A0A194YGP1	4558.A0A194YGP1	Reactome	MAP-1640170	Cell Cycle
A0A194YGP1	4558.A0A194YGP1	Reactome	MAP-168249	Innate Immune System
A0A194YGP1	4558.A0A194YGP1	Reactome	MAP-168256	Immune System
A0A194YGP1	4558.A0A194YGP1	Reactome	MAP-174084	Autodegradation of Cdh1 by Cdh1:APC/C
A0A194YGP1	4558.A0A194YGP1	Reactome	MAP-174143	APC/C-mediated degradation of cell cycle proteins
A0A194YGP1	4558.A0A194YGP1	Reactome	MAP-174154	APC/C:Cdc20 mediated degradation of Securin
A0A194YGP1	4558.A0A194YGP1	Reactome	MAP-174178	APC/C:Cdh1 mediated degradation of Cdc20 and other APC/C:Cdh1 targeted proteins in late mitosis/early G1
A0A194YGP1	4558.A0A194YGP1	Reactome	MAP-174184	Cdc20:Phospho-APC/C mediated degradation of Cyclin A
A0A194YGP1	4558.A0A194YGP1	Reactome	MAP-176409	APC/C:Cdc20 mediated degradation of mitotic proteins
A0A194YGP1	4558.A0A194YGP1	Reactome	MAP-176814	Activation of APC/C and APC/C:Cdc20 mediated degradation of mitotic proteins
A0A194YGP1	4558.A0A194YGP1	Reactome	MAP-179419	APC:Cdc20 mediated degradation of cell cycle proteins prior to satisfation of the cell cycle checkpoint
A0A194YGP1	4558.A0A194YGP1	Reactome	MAP-187577	SCF(Skp2)-mediated degradation of p27/p21
A0A194YGP1	4558.A0A194YGP1	Reactome	MAP-195721	Signaling by WNT
A0A194YGP1	4558.A0A194YGP1	Reactome	MAP-201681	TCF dependent signaling in response to WNT
A0A194YGP1	4558.A0A194YGP1	Reactome	MAP-212436	Generic Transcription Pathway
A0A194YGP1	4558.A0A194YGP1	Reactome	MAP-2262752	Cellular responses to stress
A0A194YGP1	4558.A0A194YGP1	Reactome	MAP-2467813	Separation of Sister Chromatids
A0A194YGP1	4558.A0A194YGP1	Reactome	MAP-2555396	Mitotic Metaphase and Anaphase
A0A194YGP1	4558.A0A194YGP1	Reactome	MAP-351202	Metabolism of polyamines
A0A194YGP1	4558.A0A194YGP1	Reactome	MAP-382551	Transport of small molecules
A0A194YGP1	4558.A0A194YGP1	Reactome	MAP-382556	ABC-family proteins mediated transport
A0A194YGP1	4558.A0A194YGP1	Reactome	MAP-3858494	Beta-catenin independent WNT signaling
A0A194YGP1	4558.A0A194YGP1	Reactome	MAP-392499	Metabolism of proteins
A0A194YGP1	4558.A0A194YGP1	Reactome	MAP-450531	Regulation of mRNA stability by proteins that bind AU-rich elements
A0A194YGP1	4558.A0A194YGP1	Reactome	MAP-453274	Mitotic G2-G2/M phases
A0A194YGP1	4558.A0A194YGP1	Reactome	MAP-453276	Regulation of mitotic cell cycle
A0A194YGP1	4558.A0A194YGP1	Reactome	MAP-453279	Mitotic G1 phase and G1/S transition
A0A194YGP1	4558.A0A194YGP1	Reactome	MAP-5358346	Hedgehog ligand biogenesis
A0A194YGP1	4558.A0A194YGP1	Reactome	MAP-5358351	Signaling by Hedgehog
A0A194YGP1	4558.A0A194YGP1	Reactome	MAP-5607764	CLEC7A (Dectin-1) signaling
A0A194YGP1	4558.A0A194YGP1	Reactome	MAP-5610787	Hedgehog off state
A0A194YGP1	4558.A0A194YGP1	Reactome	MAP-5621481	C-type lectin receptors (CLRs)
A0A194YGP1	4558.A0A194YGP1	Reactome	MAP-5658442	Regulation of RAS by GAPs
A0A194YGP1	4558.A0A194YGP1	Reactome	MAP-5673001	RAF/MAP kinase cascade
A0A194YGP1	4558.A0A194YGP1	Reactome	MAP-5683057	MAPK family signaling cascades
A0A194YGP1	4558.A0A194YGP1	Reactome	MAP-5684996	MAPK1/MAPK3 signaling
A0A194YGP1	4558.A0A194YGP1	Reactome	MAP-5688426	Deubiquitination
A0A194YGP1	4558.A0A194YGP1	Reactome	MAP-5689603	UCH proteinases
A0A194YGP1	4558.A0A194YGP1	Reactome	MAP-5689880	Ub-specific processing proteases
A0A194YGP1	4558.A0A194YGP1	Reactome	MAP-597592	Post-translational protein modification
A0A194YGP1	4558.A0A194YGP1	Reactome	MAP-6807070	PTEN Regulation
A0A194YGP1	4558.A0A194YGP1	Reactome	MAP-68867	Assembly of the pre-replicative complex
A0A194YGP1	4558.A0A194YGP1	Reactome	MAP-68882	Mitotic Anaphase
A0A194YGP1	4558.A0A194YGP1	Reactome	MAP-68886	M Phase
A0A194YGP1	4558.A0A194YGP1	Reactome	MAP-68949	Orc1 removal from chromatin
A0A194YGP1	4558.A0A194YGP1	Reactome	MAP-69002	DNA Replication Pre-Initiation
A0A194YGP1	4558.A0A194YGP1	Reactome	MAP-69017	CDK-mediated phosphorylation and removal of Cdc6
A0A194YGP1	4558.A0A194YGP1	Reactome	MAP-69052	Switching of origins to a post-replicative state
A0A194YGP1	4558.A0A194YGP1	Reactome	MAP-69202	Cyclin E associated events during G1/S transition
A0A194YGP1	4558.A0A194YGP1	Reactome	MAP-69206	G1/S Transition
A0A194YGP1	4558.A0A194YGP1	Reactome	MAP-69239	Synthesis of DNA
A0A194YGP1	4558.A0A194YGP1	Reactome	MAP-69242	S Phase
A0A194YGP1	4558.A0A194YGP1	Reactome	MAP-69275	G2/M Transition
A0A194YGP1	4558.A0A194YGP1	Reactome	MAP-69278	Cell Cycle, Mitotic
A0A194YGP1	4558.A0A194YGP1	Reactome	MAP-69306	DNA Replication
A0A194YGP1	4558.A0A194YGP1	Reactome	MAP-69601	Ubiquitin Mediated Degradation of Phosphorylated Cdc25A
A0A194YGP1	4558.A0A194YGP1	Reactome	MAP-69610	p53-Independent DNA Damage Response
A0A194YGP1	4558.A0A194YGP1	Reactome	MAP-69613	p53-Independent G1/S DNA damage checkpoint
A0A194YGP1	4558.A0A194YGP1	Reactome	MAP-69615	G1/S DNA Damage Checkpoints
A0A194YGP1	4558.A0A194YGP1	Reactome	MAP-69620	Cell Cycle Checkpoints
A0A194YGP1	4558.A0A194YGP1	Reactome	MAP-69656	Cyclin A:Cdk2-associated events at S phase entry
A0A194YGP1	4558.A0A194YGP1	Reactome	MAP-71291	Metabolism of amino acids and derivatives
A0A194YGP1	4558.A0A194YGP1	Reactome	MAP-73857	RNA Polymerase II Transcription
A0A194YGP1	4558.A0A194YGP1	Reactome	MAP-74160	Gene expression (Transcription)
A0A194YGP1	4558.A0A194YGP1	Reactome	MAP-75815	Ubiquitin-dependent degradation of Cyclin D
A0A194YGP1	4558.A0A194YGP1	Reactome	MAP-8854050	FBXL7 down-regulates AURKA during mitotic entry and in early mitosis
A0A194YGP1	4558.A0A194YGP1	Reactome	MAP-8948751	Regulation of PTEN stability and activity
A0A194YGP1	4558.A0A194YGP1	Reactome	MAP-8951664	Neddylation
A0A194YGP1	4558.A0A194YGP1	Reactome	MAP-8953854	Metabolism of RNA
A0A194YGP1	4558.A0A194YGP1	Reactome	MAP-8953897	Cellular responses to stimuli
A0A194YGP1	4558.A0A194YGP1	Reactome	MAP-9006925	Intracellular signaling by second messengers
A0A194YGP1	4558.A0A194YGP1	Reactome	MAP-9711123	Cellular response to chemical stress
A0A194YGP1	4558.A0A194YGP1	Reactome	MAP-9755511	KEAP1-NFE2L2 pathway
A0A194YGP1	4558.A0A194YGP1	Reactome	MAP-9759194	Nuclear events mediated by NFE2L2
A0A194YGP1	4558.A0A194YGP1	Reactome	MAP-983168	Antigen processing: Ubiquitination & Proteasome degradation
A0A194YGP1	4558.A0A194YGP1	Reactome	MAP-983169	Class I MHC mediated antigen processing & presentation
A0A194YGP1	4558.A0A194YGP1	Reactome	MAP-983705	Signaling by the B Cell Receptor (BCR)
A0A194YGP1	4558.A0A194YGP1	COMPARTMENTS	GOCC:0000502	Proteasome complex
A0A194YGP1	4558.A0A194YGP1	COMPARTMENTS	GOCC:0005622	Intracellular
A0A194YGP1	4558.A0A194YGP1	COMPARTMENTS	GOCC:0005839	Proteasome core complex
A0A194YGP1	4558.A0A194YGP1	COMPARTMENTS	GOCC:0019774	Proteasome core complex, beta-subunit complex
A0A194YGP1	4558.A0A194YGP1	COMPARTMENTS	GOCC:0032991	Protein-containing complex
A0A194YGP1	4558.A0A194YGP1	COMPARTMENTS	GOCC:1902494	Catalytic complex
A0A194YGP1	4558.A0A194YGP1	COMPARTMENTS	GOCC:1905368	Peptidase complex
A0A194YGP1	4558.A0A194YGP1	COMPARTMENTS	GOCC:1905369	Endopeptidase complex
A0A194YGP1	4558.A0A194YGP1	UniProt Keywords	KW-0378	Hydrolase
A0A194YGP1	4558.A0A194YGP1	UniProt Keywords	KW-0539	Nucleus
A0A194YGP1	4558.A0A194YGP1	UniProt Keywords	KW-0645	Protease
A0A194YGP1	4558.A0A194YGP1	UniProt Keywords	KW-0647	Proteasome
A0A194YGP1	4558.A0A194YGP1	UniProt Keywords	KW-0888	Threonine protease
A0A194YGP1	4558.A0A194YGP1	UniProt Keywords	KW-0963	Cytoplasm
A0A194YGP1	4558.A0A194YGP1	Pfam	PF00227	Proteasome subunit
A0A194YGP1	4558.A0A194YGP1	InterPro	IPR000243	Peptidase T1A, proteasome beta-subunit
A0A194YGP1	4558.A0A194YGP1	InterPro	IPR001353	Proteasome, subunit alpha/beta
A0A194YGP1	4558.A0A194YGP1	InterPro	IPR016050	Proteasome beta-type subunit, conserved site
A0A194YGP1	4558.A0A194YGP1	InterPro	IPR023333	Proteasome B-type subunit
A0A194YGP1	4558.A0A194YGP1	InterPro	IPR029055	Nucleophile aminohydrolases, N-terminal
A0A1W0VRK7	4558.A0A1W0VRK7	GO Process	GO:0006508	Proteolysis
A0A1W0VRK7	4558.A0A1W0VRK7	GO Process	GO:0006511	Ubiquitin-dependent protein catabolic process
A0A1W0VRK7	4558.A0A1W0VRK7	GO Process	GO:0006807	Nitrogen compound metabolic process
A0A1W0VRK7	4558.A0A1W0VRK7	GO Process	GO:0008152	Metabolic process
A0A1W0VRK7	4558.A0A1W0VRK7	GO Process	GO:0009056	Catabolic process
A0A1W0VRK7	4558.A0A1W0VRK7	GO Process	GO:0009057	Macromolecule catabolic process
A0A1W0VRK7	4558.A0A1W0VRK7	GO Process	GO:0009987	Cellular process
A0A1W0VRK7	4558.A0A1W0VRK7	GO Process	GO:0019538	Protein metabolic process
A0A1W0VRK7	4558.A0A1W0VRK7	GO Process	GO:0019941	Modification-dependent protein catabolic process
A0A1W0VRK7	4558.A0A1W0VRK7	GO Process	GO:0030163	Protein catabolic process
A0A1W0VRK7	4558.A0A1W0VRK7	GO Process	GO:0043170	Macromolecule metabolic process
A0A1W0VRK7	4558.A0A1W0VRK7	GO Process	GO:0043632	Modification-dependent macromolecule catabolic process
A0A1W0VRK7	4558.A0A1W0VRK7	GO Process	GO:0044237	Cellular metabolic process
A0A1W0VRK7	4558.A0A1W0VRK7	GO Process	GO:0044238	Primary metabolic process
A0A1W0VRK7	4558.A0A1W0VRK7	GO Process	GO:0044248	Cellular catabolic process
A0A1W0VRK7	4558.A0A1W0VRK7	GO Process	GO:0044260	Cellular macromolecule metabolic process
A0A1W0VRK7	4558.A0A1W0VRK7	GO Process	GO:0044265	Cellular macromolecule catabolic process
A0A1W0VRK7	4558.A0A1W0VRK7	GO Process	GO:0051603	Proteolysis involved in protein catabolic process
A0A1W0VRK7	4558.A0A1W0VRK7	GO Process	GO:0071704	Organic substance metabolic process
A0A1W0VRK7	4558.A0A1W0VRK7	GO Process	GO:1901564	Organonitrogen compound metabolic process
A0A1W0VRK7	4558.A0A1W0VRK7	GO Process	GO:1901565	Organonitrogen compound catabolic process
A0A1W0VRK7	4558.A0A1W0VRK7	GO Process	GO:1901575	Organic substance catabolic process
A0A1W0VRK7	4558.A0A1W0VRK7	GO Component	GO:0000502	Proteasome complex
A0A1W0VRK7	4558.A0A1W0VRK7	GO Component	GO:0005622	Intracellular anatomical structure
A0A1W0VRK7	4558.A0A1W0VRK7	GO Component	GO:0005634	Nucleus
A0A1W0VRK7	4558.A0A1W0VRK7	GO Component	GO:0005737	Cytoplasm
A0A1W0VRK7	4558.A0A1W0VRK7	GO Component	GO:0005839	Proteasome core complex
A0A1W0VRK7	4558.A0A1W0VRK7	GO Component	GO:0019773	Proteasome core complex, alpha-subunit complex
A0A1W0VRK7	4558.A0A1W0VRK7	GO Component	GO:0032991	Protein-containing complex
A0A1W0VRK7	4558.A0A1W0VRK7	GO Component	GO:0043226	Organelle
A0A1W0VRK7	4558.A0A1W0VRK7	GO Component	GO:0043227	Membrane-bounded organelle
A0A1W0VRK7	4558.A0A1W0VRK7	GO Component	GO:0043229	Intracellular organelle
A0A1W0VRK7	4558.A0A1W0VRK7	GO Component	GO:0043231	Intracellular membrane-bounded organelle
A0A1W0VRK7	4558.A0A1W0VRK7	GO Component	GO:0110165	Cellular anatomical entity
A0A1W0VRK7	4558.A0A1W0VRK7	GO Component	GO:0140535	Intracellular protein-containing complex
A0A1W0VRK7	4558.A0A1W0VRK7	GO Component	GO:1902494	Catalytic complex
A0A1W0VRK7	4558.A0A1W0VRK7	GO Component	GO:1905368	Peptidase complex
A0A1W0VRK7	4558.A0A1W0VRK7	GO Component	GO:1905369	Endopeptidase complex
A0A1W0VRK7	4558.A0A1W0VRK7	STRING clusters	CL:6921	Mixed, incl. SCF(Skp2)-mediated degradation of p27/p21, and Neddylation
A0A1W0VRK7	4558.A0A1W0VRK7	STRING clusters	CL:6922	Proteasome complex, and Ubiquitin homologues
A0A1W0VRK7	4558.A0A1W0VRK7	STRING clusters	CL:6923	Proteasome complex, and Ubiquitin homologues
A0A1W0VRK7	4558.A0A1W0VRK7	STRING clusters	CL:6924	Proteasome complex, and Proteasome assembly
A0A1W0VRK7	4558.A0A1W0VRK7	STRING clusters	CL:6927	Proteasome complex, and Ubiquitin carboxyl-terminal hydrolase, family 1
A0A1W0VRK7	4558.A0A1W0VRK7	STRING clusters	CL:6931	Proteasome complex
A0A1W0VRK7	4558.A0A1W0VRK7	STRING clusters	CL:6934	Proteasome complex
A0A1W0VRK7	4558.A0A1W0VRK7	STRING clusters	CL:6937	Proteasome complex
A0A1W0VRK7	4558.A0A1W0VRK7	STRING clusters	CL:6940	Proteasome complex
A0A1W0VRK7	4558.A0A1W0VRK7	STRING clusters	CL:6944	Proteasome
A0A1W0VRK7	4558.A0A1W0VRK7	STRING clusters	CL:6948	Proteasome
A0A1W0VRK7	4558.A0A1W0VRK7	STRING clusters	CL:7000	Threonine protease
A0A1W0VRK7	4558.A0A1W0VRK7	STRING clusters	CL:7001	Threonine protease
A0A1W0VRK7	4558.A0A1W0VRK7	STRING clusters	CL:7006	Threonine protease
A0A1W0VRK7	4558.A0A1W0VRK7	STRING clusters	CL:7010	Proteasome subunit A N-terminal signature Add an annotation, and Proteasome beta-type subunit, conserved site
A0A1W0VRK7	4558.A0A1W0VRK7	KEGG	sbi03050	Proteasome
A0A1W0VRK7	4558.A0A1W0VRK7	Reactome	MAP-1236975	Antigen processing-Cross presentation
A0A1W0VRK7	4558.A0A1W0VRK7	Reactome	MAP-1236978	Cross-presentation of soluble exogenous antigens (endosomes)
A0A1W0VRK7	4558.A0A1W0VRK7	Reactome	MAP-1280218	Adaptive Immune System
A0A1W0VRK7	4558.A0A1W0VRK7	Reactome	MAP-162582	Signal Transduction
A0A1W0VRK7	4558.A0A1W0VRK7	Reactome	MAP-1640170	Cell Cycle
A0A1W0VRK7	4558.A0A1W0VRK7	Reactome	MAP-168256	Immune System
A0A1W0VRK7	4558.A0A1W0VRK7	Reactome	MAP-174084	Autodegradation of Cdh1 by Cdh1:APC/C
A0A1W0VRK7	4558.A0A1W0VRK7	Reactome	MAP-174143	APC/C-mediated degradation of cell cycle proteins
A0A1W0VRK7	4558.A0A1W0VRK7	Reactome	MAP-174178	APC/C:Cdh1 mediated degradation of Cdc20 and other APC/C:Cdh1 targeted proteins in late mitosis/early G1
A0A1W0VRK7	4558.A0A1W0VRK7	Reactome	MAP-187577	SCF(Skp2)-mediated degradation of p27/p21
A0A1W0VRK7	4558.A0A1W0VRK7	Reactome	MAP-2262752	Cellular responses to stress
A0A1W0VRK7	4558.A0A1W0VRK7	Reactome	MAP-392499	Metabolism of proteins
A0A1W0VRK7	4558.A0A1W0VRK7	Reactome	MAP-453276	Regulation of mitotic cell cycle
A0A1W0VRK7	4558.A0A1W0VRK7	Reactome	MAP-453279	Mitotic G1 phase and G1/S transition
A0A1W0VRK7	4558.A0A1W0VRK7	Reactome	MAP-5688426	Deubiquitination
A0A1W0VRK7	4558.A0A1W0VRK7	Reactome	MAP-5689603	UCH proteinases
A0A1W0VRK7	4558.A0A1W0VRK7	Reactome	MAP-5689880	Ub-specific processing proteases
A0A1W0VRK7	4558.A0A1W0VRK7	Reactome	MAP-597592	Post-translational protein modification
A0A1W0VRK7	4558.A0A1W0VRK7	Reactome	MAP-69202	Cyclin E associated events during G1/S transition
A0A1W0VRK7	4558.A0A1W0VRK7	Reactome	MAP-69206	G1/S Transition
A0A1W0VRK7	4558.A0A1W0VRK7	Reactome	MAP-69242	S Phase
A0A1W0VRK7	4558.A0A1W0VRK7	Reactome	MAP-69278	Cell Cycle, Mitotic
A0A1W0VRK7	4558.A0A1W0VRK7	Reactome	MAP-69306	DNA Replication
A0A1W0VRK7	4558.A0A1W0VRK7	Reactome	MAP-69656	Cyclin A:Cdk2-associated events at S phase entry
A0A1W0VRK7	4558.A0A1W0VRK7	Reactome	MAP-8953897	Cellular responses to stimuli
A0A1W0VRK7	4558.A0A1W0VRK7	Reactome	MAP-9711123	Cellular response to chemical stress
A0A1W0VRK7	4558.A0A1W0VRK7	Reactome	MAP-9755511	KEAP1-NFE2L2 pathway
A0A1W0VRK7	4558.A0A1W0VRK7	Reactome	MAP-983169	Class I MHC mediated antigen processing & presentation
A0A1W0VRK7	4558.A0A1W0VRK7	COMPARTMENTS	GOCC:0000502	Proteasome complex
A0A1W0VRK7	4558.A0A1W0VRK7	COMPARTMENTS	GOCC:0005622	Intracellular
A0A1W0VRK7	4558.A0A1W0VRK7	COMPARTMENTS	GOCC:0005839	Proteasome core complex
A0A1W0VRK7	4558.A0A1W0VRK7	COMPARTMENTS	GOCC:0019773	Proteasome core complex, alpha-subunit complex
A0A1W0VRK7	4558.A0A1W0VRK7	COMPARTMENTS	GOCC:0032991	Protein-containing complex
A0A1W0VRK7	4558.A0A1W0VRK7	COMPARTMENTS	GOCC:1902494	Catalytic complex
A0A1W0VRK7	4558.A0A1W0VRK7	COMPARTMENTS	GOCC:1905368	Peptidase complex
A0A1W0VRK7	4558.A0A1W0VRK7	COMPARTMENTS	GOCC:1905369	Endopeptidase complex
A0A1W0VRK7	4558.A0A1W0VRK7	UniProt Keywords	KW-0378	Hydrolase
A0A1W0VRK7	4558.A0A1W0VRK7	UniProt Keywords	KW-0539	Nucleus
A0A1W0VRK7	4558.A0A1W0VRK7	UniProt Keywords	KW-0645	Protease
A0A1W0VRK7	4558.A0A1W0VRK7	UniProt Keywords	KW-0647	Proteasome
A0A1W0VRK7	4558.A0A1W0VRK7	UniProt Keywords	KW-0888	Threonine protease
A0A1W0VRK7	4558.A0A1W0VRK7	UniProt Keywords	KW-0963	Cytoplasm
A0A1W0VRK7	4558.A0A1W0VRK7	Pfam	PF00227	Proteasome subunit
A0A1W0VRK7	4558.A0A1W0VRK7	InterPro	IPR000426	Proteasome alpha-subunit, N-terminal domain
A0A1W0VRK7	4558.A0A1W0VRK7	InterPro	IPR001353	Proteasome, subunit alpha/beta
A0A1W0VRK7	4558.A0A1W0VRK7	InterPro	IPR023332	Proteasome alpha-type subunit
A0A1W0VRK7	4558.A0A1W0VRK7	InterPro	IPR029055	Nucleophile aminohydrolases, N-terminal
A0A1W0VRK7	4558.A0A1W0VRK7	SMART	SM00948	Proteasome subunit A N-terminal signature Add an annotation
A0A1Z5SBB8	4558.A0A1Z5SBB8	GO Process	GO:0006508	Proteolysis
A0A1Z5SBB8	4558.A0A1Z5SBB8	GO Process	GO:0006511	Ubiquitin-dependent protein catabolic process
A0A1Z5SBB8	4558.A0A1Z5SBB8	GO Process	GO:0006807	Nitrogen compound metabolic process
A0A1Z5SBB8	4558.A0A1Z5SBB8	GO Process	GO:0008152	Metabolic process
A0A1Z5SBB8	4558.A0A1Z5SBB8	GO Process	GO:0009056	Catabolic process
A0A1Z5SBB8	4558.A0A1Z5SBB8	GO Process	GO:0009057	Macromolecule catabolic process
A0A1Z5SBB8	4558.A0A1Z5SBB8	GO Process	GO:0009987	Cellular process
A0A1Z5SBB8	4558.A0A1Z5SBB8	GO Process	GO:0010498	Proteasomal protein catabolic process
A0A1Z5SBB8	4558.A0A1Z5SBB8	GO Process	GO:0019538	Protein metabolic process
A0A1Z5SBB8	4558.A0A1Z5SBB8	GO Process	GO:0019941	Modification-dependent protein catabolic process
A0A1Z5SBB8	4558.A0A1Z5SBB8	GO Process	GO:0030163	Protein catabolic process
A0A1Z5SBB8	4558.A0A1Z5SBB8	GO Process	GO:0043161	Proteasome-mediated ubiquitin-dependent protein catabolic process
A0A1Z5SBB8	4558.A0A1Z5SBB8	GO Process	GO:0043170	Macromolecule metabolic process
A0A1Z5SBB8	4558.A0A1Z5SBB8	GO Process	GO:0043632	Modification-dependent macromolecule catabolic process
A0A1Z5SBB8	4558.A0A1Z5SBB8	GO Process	GO:0044237	Cellular metabolic process
A0A1Z5SBB8	4558.A0A1Z5SBB8	GO Process	GO:0044238	Primary metabolic process
A0A1Z5SBB8	4558.A0A1Z5SBB8	GO Process	GO:0044248	Cellular catabolic process
A0A1Z5SBB8	4558.A0A1Z5SBB8	GO Process	GO:0044260	Cellular macromolecule metabolic process
A0A1Z5SBB8	4558.A0A1Z5SBB8	GO Process	GO:0044265	Cellular macromolecule catabolic process
A0A1Z5SBB8	4558.A0A1Z5SBB8	GO Process	GO:0051603	Proteolysis involved in protein catabolic process
A0A1Z5SBB8	4558.A0A1Z5SBB8	GO Process	GO:0071704	Organic substance metabolic process
A0A1Z5SBB8	4558.A0A1Z5SBB8	GO Process	GO:1901564	Organonitrogen compound metabolic process
A0A1Z5SBB8	4558.A0A1Z5SBB8	GO Process	GO:1901565	Organonitrogen compound catabolic process
A0A1Z5SBB8	4558.A0A1Z5SBB8	GO Process	GO:1901575	Organic substance catabolic process
A0A1Z5SBB8	4558.A0A1Z5SBB8	GO Function	GO:0003735	Structural constituent of ribosome
A0A1Z5SBB8	4558.A0A1Z5SBB8	GO Function	GO:0003824	Catalytic activity
A0A1Z5SBB8	4558.A0A1Z5SBB8	GO Function	GO:0004518	Nuclease activity
A0A1Z5SBB8	4558.A0A1Z5SBB8	GO Function	GO:0004540	Ribonuclease activity
A0A1Z5SBB8	4558.A0A1Z5SBB8	GO Function	GO:0005198	Structural molecule activity
A0A1Z5SBB8	4558.A0A1Z5SBB8	GO Function	GO:0016787	Hydrolase activity
A0A1Z5SBB8	4558.A0A1Z5SBB8	GO Function	GO:0016788	Hydrolase activity, acting on ester bonds
A0A1Z5SBB8	4558.A0A1Z5SBB8	GO Function	GO:0140098	Catalytic activity, acting on RNA
A0A1Z5SBB8	4558.A0A1Z5SBB8	GO Function	GO:0140640	Catalytic activity, acting on a nucleic acid
A0A1Z5SBB8	4558.A0A1Z5SBB8	GO Component	GO:0000502	Proteasome complex
A0A1Z5SBB8	4558.A0A1Z5SBB8	GO Component	GO:0005622	Intracellular anatomical structure
A0A1Z5SBB8	4558.A0A1Z5SBB8	GO Component	GO:0005634	Nucleus
A0A1Z5SBB8	4558.A0A1Z5SBB8	GO Component	GO:0005737	Cytoplasm
A0A1Z5SBB8	4558.A0A1Z5SBB8	GO Component	GO:0005839	Proteasome core complex
A0A1Z5SBB8	4558.A0A1Z5SBB8	GO Component	GO:0019773	Proteasome core complex, alpha-subunit complex
A0A1Z5SBB8	4558.A0A1Z5SBB8	GO Component	GO:0032991	Protein-containing complex
A0A1Z5SBB8	4558.A0A1Z5SBB8	GO Component	GO:0043226	Organelle
A0A1Z5SBB8	4558.A0A1Z5SBB8	GO Component	GO:0043227	Membrane-bounded organelle
A0A1Z5SBB8	4558.A0A1Z5SBB8	GO Component	GO:0043229	Intracellular organelle
A0A1Z5SBB8	4558.A0A1Z5SBB8	GO Component	GO:0043231	Intracellular membrane-bounded organelle
A0A1Z5SBB8	4558.A0A1Z5SBB8	GO Component	GO:0110165	Cellular anatomical entity
A0A1Z5SBB8	4558.A0A1Z5SBB8	GO Component	GO:0140535	Intracellular protein-containing complex
A0A1Z5SBB8	4558.A0A1Z5SBB8	GO Component	GO:1902494	Catalytic complex
A0A1Z5SBB8	4558.A0A1Z5SBB8	GO Component	GO:1905368	Peptidase complex
A0A1Z5SBB8	4558.A0A1Z5SBB8	GO Component	GO:1905369	Endopeptidase complex
A0A1Z5SBB8	4558.A0A1Z5SBB8	STRING clusters	CL:6921	Mixed, incl. SCF(Skp2)-mediated degradation of p27/p21, and Neddylation
A0A1Z5SBB8	4558.A0A1Z5SBB8	STRING clusters	CL:6922	Proteasome complex, and Ubiquitin homologues
A0A1Z5SBB8	4558.A0A1Z5SBB8	STRING clusters	CL:6923	Proteasome complex, and Ubiquitin homologues
A0A1Z5SBB8	4558.A0A1Z5SBB8	STRING clusters	CL:6924	Proteasome complex, and Proteasome assembly
A0A1Z5SBB8	4558.A0A1Z5SBB8	STRING clusters	CL:6927	Proteasome complex, and Ubiquitin carboxyl-terminal hydrolase, family 1
A0A1Z5SBB8	4558.A0A1Z5SBB8	STRING clusters	CL:6931	Proteasome complex
A0A1Z5SBB8	4558.A0A1Z5SBB8	STRING clusters	CL:6934	Proteasome complex
A0A1Z5SBB8	4558.A0A1Z5SBB8	STRING clusters	CL:6937	Proteasome complex
A0A1Z5SBB8	4558.A0A1Z5SBB8	STRING clusters	CL:6940	Proteasome complex
A0A1Z5SBB8	4558.A0A1Z5SBB8	STRING clusters	CL:6944	Proteasome
A0A1Z5SBB8	4558.A0A1Z5SBB8	STRING clusters	CL:6948	Proteasome
A0A1Z5SBB8	4558.A0A1Z5SBB8	STRING clusters	CL:7000	Threonine protease
A0A1Z5SBB8	4558.A0A1Z5SBB8	KEGG	sbi03050	Proteasome
A0A1Z5SBB8	4558.A0A1Z5SBB8	Reactome	MAP-1236975	Antigen processing-Cross presentation
A0A1Z5SBB8	4558.A0A1Z5SBB8	Reactome	MAP-1236978	Cross-presentation of soluble exogenous antigens (endosomes)
A0A1Z5SBB8	4558.A0A1Z5SBB8	Reactome	MAP-1280218	Adaptive Immune System
A0A1Z5SBB8	4558.A0A1Z5SBB8	Reactome	MAP-162582	Signal Transduction
A0A1Z5SBB8	4558.A0A1Z5SBB8	Reactome	MAP-1640170	Cell Cycle
A0A1Z5SBB8	4558.A0A1Z5SBB8	Reactome	MAP-168249	Innate Immune System
A0A1Z5SBB8	4558.A0A1Z5SBB8	Reactome	MAP-168256	Immune System
A0A1Z5SBB8	4558.A0A1Z5SBB8	Reactome	MAP-174084	Autodegradation of Cdh1 by Cdh1:APC/C
A0A1Z5SBB8	4558.A0A1Z5SBB8	Reactome	MAP-174143	APC/C-mediated degradation of cell cycle proteins
A0A1Z5SBB8	4558.A0A1Z5SBB8	Reactome	MAP-174178	APC/C:Cdh1 mediated degradation of Cdc20 and other APC/C:Cdh1 targeted proteins in late mitosis/early G1
A0A1Z5SBB8	4558.A0A1Z5SBB8	Reactome	MAP-187577	SCF(Skp2)-mediated degradation of p27/p21
A0A1Z5SBB8	4558.A0A1Z5SBB8	Reactome	MAP-2262752	Cellular responses to stress
A0A1Z5SBB8	4558.A0A1Z5SBB8	Reactome	MAP-392499	Metabolism of proteins
A0A1Z5SBB8	4558.A0A1Z5SBB8	Reactome	MAP-453276	Regulation of mitotic cell cycle
A0A1Z5SBB8	4558.A0A1Z5SBB8	Reactome	MAP-453279	Mitotic G1 phase and G1/S transition
A0A1Z5SBB8	4558.A0A1Z5SBB8	Reactome	MAP-5688426	Deubiquitination
A0A1Z5SBB8	4558.A0A1Z5SBB8	Reactome	MAP-5689603	UCH proteinases
A0A1Z5SBB8	4558.A0A1Z5SBB8	Reactome	MAP-5689880	Ub-specific processing proteases
A0A1Z5SBB8	4558.A0A1Z5SBB8	Reactome	MAP-597592	Post-translational protein modification
A0A1Z5SBB8	4558.A0A1Z5SBB8	Reactome	MAP-6798695	Neutrophil degranulation
A0A1Z5SBB8	4558.A0A1Z5SBB8	Reactome	MAP-68949	Orc1 removal from chromatin
A0A1Z5SBB8	4558.A0A1Z5SBB8	Reactome	MAP-69017	CDK-mediated phosphorylation and removal of Cdc6
A0A1Z5SBB8	4558.A0A1Z5SBB8	Reactome	MAP-69052	Switching of origins to a post-replicative state
A0A1Z5SBB8	4558.A0A1Z5SBB8	Reactome	MAP-69202	Cyclin E associated events during G1/S transition
A0A1Z5SBB8	4558.A0A1Z5SBB8	Reactome	MAP-69206	G1/S Transition
A0A1Z5SBB8	4558.A0A1Z5SBB8	Reactome	MAP-69239	Synthesis of DNA
A0A1Z5SBB8	4558.A0A1Z5SBB8	Reactome	MAP-69242	S Phase
A0A1Z5SBB8	4558.A0A1Z5SBB8	Reactome	MAP-69278	Cell Cycle, Mitotic
A0A1Z5SBB8	4558.A0A1Z5SBB8	Reactome	MAP-69306	DNA Replication
A0A1Z5SBB8	4558.A0A1Z5SBB8	Reactome	MAP-69656	Cyclin A:Cdk2-associated events at S phase entry
A0A1Z5SBB8	4558.A0A1Z5SBB8	Reactome	MAP-8951664	Neddylation
A0A1Z5SBB8	4558.A0A1Z5SBB8	Reactome	MAP-8953897	Cellular responses to stimuli
A0A1Z5SBB8	4558.A0A1Z5SBB8	Reactome	MAP-9711123	Cellular response to chemical stress
A0A1Z5SBB8	4558.A0A1Z5SBB8	Reactome	MAP-9755511	KEAP1-NFE2L2 pathway
A0A1Z5SBB8	4558.A0A1Z5SBB8	Reactome	MAP-983168	Antigen processing: Ubiquitination & Proteasome degradation
A0A1Z5SBB8	4558.A0A1Z5SBB8	Reactome	MAP-983169	Class I MHC mediated antigen processing & presentation
A0A1Z5SBB8	4558.A0A1Z5SBB8	COMPARTMENTS	GOCC:0000502	Proteasome complex
A0A1Z5SBB8	4558.A0A1Z5SBB8	COMPARTMENTS	GOCC:0005622	Intracellular
A0A1Z5SBB8	4558.A0A1Z5SBB8	COMPARTMENTS	GOCC:0005839	Proteasome core complex
A0A1Z5SBB8	4558.A0A1Z5SBB8	COMPARTMENTS	GOCC:0019773	Proteasome core complex, alpha-subunit complex
A0A1Z5SBB8	4558.A0A1Z5SBB8	COMPARTMENTS	GOCC:0032991	Protein-containing complex
A0A1Z5SBB8	4558.A0A1Z5SBB8	COMPARTMENTS	GOCC:1902494	Catalytic complex
A0A1Z5SBB8	4558.A0A1Z5SBB8	COMPARTMENTS	GOCC:1905368	Peptidase complex
A0A1Z5SBB8	4558.A0A1Z5SBB8	COMPARTMENTS	GOCC:1905369	Endopeptidase complex
A0A1Z5SBB8	4558.A0A1Z5SBB8	UniProt Keywords	KW-0378	Hydrolase
A0A1Z5SBB8	4558.A0A1Z5SBB8	UniProt Keywords	KW-0539	Nucleus
A0A1Z5SBB8	4558.A0A1Z5SBB8	UniProt Keywords	KW-0645	Protease
A0A1Z5SBB8	4558.A0A1Z5SBB8	UniProt Keywords	KW-0647	Proteasome
A0A1Z5SBB8	4558.A0A1Z5SBB8	UniProt Keywords	KW-0888	Threonine protease
A0A1Z5SBB8	4558.A0A1Z5SBB8	UniProt Keywords	KW-0963	Cytoplasm
A0A1Z5SBB8	4558.A0A1Z5SBB8	Pfam	PF00227	Proteasome subunit
A0A1Z5SBB8	4558.A0A1Z5SBB8	InterPro	IPR000426	Proteasome alpha-subunit, N-terminal domain
A0A1Z5SBB8	4558.A0A1Z5SBB8	InterPro	IPR001353	Proteasome, subunit alpha/beta
A0A1Z5SBB8	4558.A0A1Z5SBB8	InterPro	IPR023332	Proteasome alpha-type subunit
A0A1Z5SBB8	4558.A0A1Z5SBB8	InterPro	IPR029055	Nucleophile aminohydrolases, N-terminal
A0A1Z5SBB8	4558.A0A1Z5SBB8	InterPro	IPR033812	Proteasome subunit alpha5
A0A1Z5SBB8	4558.A0A1Z5SBB8	SMART	SM00948	Proteasome subunit A N-terminal signature Add an annotation
C5WNX2_SORBI	4558.C5WNX2	GO Process	GO:0006508	Proteolysis
C5WNX2_SORBI	4558.C5WNX2	GO Process	GO:0006807	Nitrogen compound metabolic process
C5WNX2_SORBI	4558.C5WNX2	GO Process	GO:0008152	Metabolic process
C5WNX2_SORBI	4558.C5WNX2	GO Process	GO:0009056	Catabolic process
C5WNX2_SORBI	4558.C5WNX2	GO Process	GO:0009057	Macromolecule catabolic process
C5WNX2_SORBI	4558.C5WNX2	GO Process	GO:0010498	Proteasomal protein catabolic process
C5WNX2_SORBI	4558.C5WNX2	GO Process	GO:0019538	Protein metabolic process
C5WNX2_SORBI	4558.C5WNX2	GO Process	GO:0030163	Protein catabolic process
C5WNX2_SORBI	4558.C5WNX2	GO Process	GO:0043170	Macromolecule metabolic process
C5WNX2_SORBI	4558.C5WNX2	GO Process	GO:0044238	Primary metabolic process
C5WNX2_SORBI	4558.C5WNX2	GO Process	GO:0051603	Proteolysis involved in protein catabolic process
C5WNX2_SORBI	4558.C5WNX2	GO Process	GO:0071704	Organic substance metabolic process
C5WNX2_SORBI	4558.C5WNX2	GO Process	GO:1901564	Organonitrogen compound metabolic process
C5WNX2_SORBI	4558.C5WNX2	GO Process	GO:1901565	Organonitrogen compound catabolic process
C5WNX2_SORBI	4558.C5WNX2	GO Process	GO:1901575	Organic substance catabolic process
C5WNX2_SORBI	4558.C5WNX2	GO Component	GO:0000502	Proteasome complex
C5WNX2_SORBI	4558.C5WNX2	GO Component	GO:0005622	Intracellular anatomical structure
C5WNX2_SORBI	4558.C5WNX2	GO Component	GO:0005634	Nucleus
C5WNX2_SORBI	4558.C5WNX2	GO Component	GO:0005737	Cytoplasm
C5WNX2_SORBI	4558.C5WNX2	GO Component	GO:0005839	Proteasome core complex
C5WNX2_SORBI	4558.C5WNX2	GO Component	GO:0019774	Proteasome core complex, beta-subunit complex
C5WNX2_SORBI	4558.C5WNX2	GO Component	GO:0032991	Protein-containing complex
C5WNX2_SORBI	4558.C5WNX2	GO Component	GO:0043226	Organelle
C5WNX2_SORBI	4558.C5WNX2	GO Component	GO:0043227	Membrane-bounded organelle
C5WNX2_SORBI	4558.C5WNX2	GO Component	GO:0043229	Intracellular organelle
C5WNX2_SORBI	4558.C5WNX2	GO Component	GO:0043231	Intracellular membrane-bounded organelle
C5WNX2_SORBI	4558.C5WNX2	GO Component	GO:0110165	Cellular anatomical entity
C5WNX2_SORBI	4558.C5WNX2	GO Component	GO:0140535	Intracellular protein-containing complex
C5WNX2_SORBI	4558.C5WNX2	GO Component	GO:1902494	Catalytic complex
C5WNX2_SORBI	4558.C5WNX2	GO Component	GO:1905368	Peptidase complex
C5WNX2_SORBI	4558.C5WNX2	GO Component	GO:1905369	Endopeptidase complex
C5WNX2_SORBI	4558.C5WNX2	STRING clusters	CL:6921	Mixed, incl. SCF(Skp2)-mediated degradation of p27/p21, and Neddylation
C5WNX2_SORBI	4558.C5WNX2	STRING clusters	CL:6922	Proteasome complex, and Ubiquitin homologues
C5WNX2_SORBI	4558.C5WNX2	STRING clusters	CL:6923	Proteasome complex, and Ubiquitin homologues
C5WNX2_SORBI	4558.C5WNX2	STRING clusters	CL:6924	Proteasome complex, and Proteasome assembly
C5WNX2_SORBI	4558.C5WNX2	STRING clusters	CL:6927	Proteasome complex, and Ubiquitin carboxyl-terminal hydrolase, family 1
C5WNX2_SORBI	4558.C5WNX2	STRING clusters	CL:6931	Proteasome complex
C5WNX2_SORBI	4558.C5WNX2	STRING clusters	CL:6934	Proteasome complex
C5WNX2_SORBI	4558.C5WNX2	STRING clusters	CL:6937	Proteasome complex
C5WNX2_SORBI	4558.C5WNX2	STRING clusters	CL:6940	Proteasome complex
C5WNX2_SORBI	4558.C5WNX2	STRING clusters	CL:6944	Proteasome
C5WNX2_SORBI	4558.C5WNX2	STRING clusters	CL:6948	Proteasome
C5WNX2_SORBI	4558.C5WNX2	STRING clusters	CL:7000	Threonine protease
C5WNX2_SORBI	4558.C5WNX2	STRING clusters	CL:7001	Threonine protease
C5WNX2_SORBI	4558.C5WNX2	STRING clusters	CL:7006	Threonine protease
C5WNX2_SORBI	4558.C5WNX2	STRING clusters	CL:7010	Proteasome subunit A N-terminal signature Add an annotation, and Proteasome beta-type subunit, conserved site
C5WNX2_SORBI	4558.C5WNX2	KEGG	sbi03050	Proteasome
C5WNX2_SORBI	4558.C5WNX2	Reactome	MAP-1236975	Antigen processing-Cross presentation
C5WNX2_SORBI	4558.C5WNX2	Reactome	MAP-1236978	Cross-presentation of soluble exogenous antigens (endosomes)
C5WNX2_SORBI	4558.C5WNX2	Reactome	MAP-1280218	Adaptive Immune System
C5WNX2_SORBI	4558.C5WNX2	Reactome	MAP-162582	Signal Transduction
C5WNX2_SORBI	4558.C5WNX2	Reactome	MAP-1640170	Cell Cycle
C5WNX2_SORBI	4558.C5WNX2	Reactome	MAP-168256	Immune System
C5WNX2_SORBI	4558.C5WNX2	Reactome	MAP-174084	Autodegradation of Cdh1 by Cdh1:APC/C
C5WNX2_SORBI	4558.C5WNX2	Reactome	MAP-174143	APC/C-mediated degradation of cell cycle proteins
C5WNX2_SORBI	4558.C5WNX2	Reactome	MAP-174178	APC/C:Cdh1 mediated degradation of Cdc20 and other APC/C:Cdh1 targeted proteins in late mitosis/early G1
C5WNX2_SORBI	4558.C5WNX2	Reactome	MAP-187577	SCF(Skp2)-mediated degradation of p27/p21
C5WNX2_SORBI	4558.C5WNX2	Reactome	MAP-2262752	Cellular responses to stress
C5WNX2_SORBI	4558.C5WNX2	Reactome	MAP-392499	Metabolism of proteins
C5WNX2_SORBI	4558.C5WNX2	Reactome	MAP-453276	Regulation of mitotic cell cycle
C5WNX2_SORBI	4558.C5WNX2	Reactome	MAP-453279	Mitotic G1 phase and G1/S transition
C5WNX2_SORBI	4558.C5WNX2	Reactome	MAP-5688426	Deubiquitination
C5WNX2_SORBI	4558.C5WNX2	Reactome	MAP-5689603	UCH proteinases
C5WNX2_SORBI	4558.C5WNX2	Reactome	MAP-5689880	Ub-specific processing proteases
C5WNX2_SORBI	4558.C5WNX2	Reactome	MAP-597592	Post-translational protein modification
C5WNX2_SORBI	4558.C5WNX2	Reactome	MAP-68949	Orc1 removal from chromatin
C5WNX2_SORBI	4558.C5WNX2	Reactome	MAP-69017	CDK-mediated phosphorylation and removal of Cdc6
C5WNX2_SORBI	4558.C5WNX2	Reactome	MAP-69052	Switching of origins to a post-replicative state
C5WNX2_SORBI	4558.C5WNX2	Reactome	MAP-69202	Cyclin E associated events during G1/S transition
C5WNX2_SORBI	4558.C5WNX2	Reactome	MAP-69206	G1/S Transition
C5WNX2_SORBI	4558.C5WNX2	Reactome	MAP-69239	Synthesis of DNA
C5WNX2_SORBI	4558.C5WNX2	Reactome	MAP-69242	S Phase
C5WNX2_SORBI	4558.C5WNX2	Reactome	MAP-69278	Cell Cycle, Mitotic
C5WNX2_SORBI	4558.C5WNX2	Reactome	MAP-69306	DNA Replication
C5WNX2_SORBI	4558.C5WNX2	Reactome	MAP-69656	Cyclin A:Cdk2-associated events at S phase entry
C5WNX2_SORBI	4558.C5WNX2	Reactome	MAP-8951664	Neddylation
C5WNX2_SORBI	4558.C5WNX2	Reactome	MAP-8953897	Cellular responses to stimuli
C5WNX2_SORBI	4558.C5WNX2	Reactome	MAP-9711123	Cellular response to chemical stress
C5WNX2_SORBI	4558.C5WNX2	Reactome	MAP-9755511	KEAP1-NFE2L2 pathway
C5WNX2_SORBI	4558.C5WNX2	Reactome	MAP-983168	Antigen processing: Ubiquitination & Proteasome degradation
C5WNX2_SORBI	4558.C5WNX2	Reactome	MAP-983169	Class I MHC mediated antigen processing & presentation
C5WNX2_SORBI	4558.C5WNX2	COMPARTMENTS	GOCC:0000502	Proteasome complex
C5WNX2_SORBI	4558.C5WNX2	COMPARTMENTS	GOCC:0005622	Intracellular
C5WNX2_SORBI	4558.C5WNX2	COMPARTMENTS	GOCC:0005839	Proteasome core complex
C5WNX2_SORBI	4558.C5WNX2	COMPARTMENTS	GOCC:0019774	Proteasome core complex, beta-subunit complex
C5WNX2_SORBI	4558.C5WNX2	COMPARTMENTS	GOCC:0032991	Protein-containing complex
C5WNX2_SORBI	4558.C5WNX2	COMPARTMENTS	GOCC:1902494	Catalytic complex
C5WNX2_SORBI	4558.C5WNX2	COMPARTMENTS	GOCC:1905368	Peptidase complex
C5WNX2_SORBI	4558.C5WNX2	COMPARTMENTS	GOCC:1905369	Endopeptidase complex
C5WNX2_SORBI	4558.C5WNX2	UniProt Keywords	KW-0378	Hydrolase
C5WNX2_SORBI	4558.C5WNX2	UniProt Keywords	KW-0539	Nucleus
C5WNX2_SORBI	4558.C5WNX2	UniProt Keywords	KW-0645	Protease
C5WNX2_SORBI	4558.C5WNX2	UniProt Keywords	KW-0647	Proteasome
C5WNX2_SORBI	4558.C5WNX2	UniProt Keywords	KW-0888	Threonine protease
C5WNX2_SORBI	4558.C5WNX2	UniProt Keywords	KW-0963	Cytoplasm
C5WNX2_SORBI	4558.C5WNX2	Pfam	PF00227	Proteasome subunit
C5WNX2_SORBI	4558.C5WNX2	InterPro	IPR001353	Proteasome, subunit alpha/beta
C5WNX2_SORBI	4558.C5WNX2	InterPro	IPR016050	Proteasome beta-type subunit, conserved site
C5WNX2_SORBI	4558.C5WNX2	InterPro	IPR023333	Proteasome B-type subunit
C5WNX2_SORBI	4558.C5WNX2	InterPro	IPR029055	Nucleophile aminohydrolases, N-terminal
C5WNX2_SORBI	4558.C5WNX2	InterPro	IPR035206	Proteasome subunit beta 2
C5WVT0_SORBI	4558.C5WVT0	GO Process	GO:0006508	Proteolysis
C5WVT0_SORBI	4558.C5WVT0	GO Process	GO:0006511	Ubiquitin-dependent protein catabolic process
C5WVT0_SORBI	4558.C5WVT0	GO Process	GO:0006807	Nitrogen compound metabolic process
C5WVT0_SORBI	4558.C5WVT0	GO Process	GO:0008152	Metabolic process
C5WVT0_SORBI	4558.C5WVT0	GO Process	GO:0009056	Catabolic process
C5WVT0_SORBI	4558.C5WVT0	GO Process	GO:0009057	Macromolecule catabolic process
C5WVT0_SORBI	4558.C5WVT0	GO Process	GO:0009987	Cellular process
C5WVT0_SORBI	4558.C5WVT0	GO Process	GO:0010498	Proteasomal protein catabolic process
C5WVT0_SORBI	4558.C5WVT0	GO Process	GO:0019538	Protein metabolic process
C5WVT0_SORBI	4558.C5WVT0	GO Process	GO:0019941	Modification-dependent protein catabolic process
C5WVT0_SORBI	4558.C5WVT0	GO Process	GO:0030163	Protein catabolic process
C5WVT0_SORBI	4558.C5WVT0	GO Process	GO:0043170	Macromolecule metabolic process
C5WVT0_SORBI	4558.C5WVT0	GO Process	GO:0043632	Modification-dependent macromolecule catabolic process
C5WVT0_SORBI	4558.C5WVT0	GO Process	GO:0044237	Cellular metabolic process
C5WVT0_SORBI	4558.C5WVT0	GO Process	GO:0044238	Primary metabolic process
C5WVT0_SORBI	4558.C5WVT0	GO Process	GO:0044248	Cellular catabolic process
C5WVT0_SORBI	4558.C5WVT0	GO Process	GO:0044260	Cellular macromolecule metabolic process
C5WVT0_SORBI	4558.C5WVT0	GO Process	GO:0044265	Cellular macromolecule catabolic process
C5WVT0_SORBI	4558.C5WVT0	GO Process	GO:0051603	Proteolysis involved in protein catabolic process
C5WVT0_SORBI	4558.C5WVT0	GO Process	GO:0071704	Organic substance metabolic process
C5WVT0_SORBI	4558.C5WVT0	GO Process	GO:1901564	Organonitrogen compound metabolic process
C5WVT0_SORBI	4558.C5WVT0	GO Process	GO:1901565	Organonitrogen compound catabolic process
C5WVT0_SORBI	4558.C5WVT0	GO Process	GO:1901575	Organic substance catabolic process
C5WVT0_SORBI	4558.C5WVT0	GO Function	GO:0003735	Structural constituent of ribosome
C5WVT0_SORBI	4558.C5WVT0	GO Function	GO:0005198	Structural molecule activity
C5WVT0_SORBI	4558.C5WVT0	GO Component	GO:0000502	Proteasome complex
C5WVT0_SORBI	4558.C5WVT0	GO Component	GO:0005622	Intracellular anatomical structure
C5WVT0_SORBI	4558.C5WVT0	GO Component	GO:0005634	Nucleus
C5WVT0_SORBI	4558.C5WVT0	GO Component	GO:0005737	Cytoplasm
C5WVT0_SORBI	4558.C5WVT0	GO Component	GO:0005839	Proteasome core complex
C5WVT0_SORBI	4558.C5WVT0	GO Component	GO:0019773	Proteasome core complex, alpha-subunit complex
C5WVT0_SORBI	4558.C5WVT0	GO Component	GO:0032991	Protein-containing complex
C5WVT0_SORBI	4558.C5WVT0	GO Component	GO:0043226	Organelle
C5WVT0_SORBI	4558.C5WVT0	GO Component	GO:0043227	Membrane-bounded organelle
C5WVT0_SORBI	4558.C5WVT0	GO Component	GO:0043229	Intracellular organelle
C5WVT0_SORBI	4558.C5WVT0	GO Component	GO:0043231	Intracellular membrane-bounded organelle
C5WVT0_SORBI	4558.C5WVT0	GO Component	GO:0110165	Cellular anatomical entity
C5WVT0_SORBI	4558.C5WVT0	GO Component	GO:0140535	Intracellular protein-containing complex
C5WVT0_SORBI	4558.C5WVT0	GO Component	GO:1902494	Catalytic complex
C5WVT0_SORBI	4558.C5WVT0	GO Component	GO:1905368	Peptidase complex
C5WVT0_SORBI	4558.C5WVT0	GO Component	GO:1905369	Endopeptidase complex
C5WVT0_SORBI	4558.C5WVT0	STRING clusters	CL:6921	Mixed, incl. SCF(Skp2)-mediated degradation of p27/p21, and Neddylation
C5WVT0_SORBI	4558.C5WVT0	STRING clusters	CL:6922	Proteasome complex, and Ubiquitin homologues
C5WVT0_SORBI	4558.C5WVT0	STRING clusters	CL:6923	Proteasome complex, and Ubiquitin homologues
C5WVT0_SORBI	4558.C5WVT0	STRING clusters	CL:6924	Proteasome complex, and Proteasome assembly
C5WVT0_SORBI	4558.C5WVT0	STRING clusters	CL:6927	Proteasome complex, and Ubiquitin carboxyl-terminal hydrolase, family 1
C5WVT0_SORBI	4558.C5WVT0	STRING clusters	CL:6931	Proteasome complex
C5WVT0_SORBI	4558.C5WVT0	STRING clusters	CL:6934	Proteasome complex
C5WVT0_SORBI	4558.C5WVT0	STRING clusters	CL:6937	Proteasome complex
C5WVT0_SORBI	4558.C5WVT0	STRING clusters	CL:6940	Proteasome complex
C5WVT0_SORBI	4558.C5WVT0	STRING clusters	CL:6944	Proteasome
C5WVT0_SORBI	4558.C5WVT0	STRING clusters	CL:6948	Proteasome
C5WVT0_SORBI	4558.C5WVT0	STRING clusters	CL:7000	Threonine protease
C5WVT0_SORBI	4558.C5WVT0	STRING clusters	CL:7001	Threonine protease
C5WVT0_SORBI	4558.C5WVT0	KEGG	sbi03050	Proteasome
C5WVT0_SORBI	4558.C5WVT0	Reactome	MAP-1236975	Antigen processing-Cross presentation
C5WVT0_SORBI	4558.C5WVT0	Reactome	MAP-1236978	Cross-presentation of soluble exogenous antigens (endosomes)
C5WVT0_SORBI	4558.C5WVT0	Reactome	MAP-1280218	Adaptive Immune System
C5WVT0_SORBI	4558.C5WVT0	Reactome	MAP-162582	Signal Transduction
C5WVT0_SORBI	4558.C5WVT0	Reactome	MAP-1640170	Cell Cycle
C5WVT0_SORBI	4558.C5WVT0	Reactome	MAP-168256	Immune System
C5WVT0_SORBI	4558.C5WVT0	Reactome	MAP-174084	Autodegradation of Cdh1 by Cdh1:APC/C
C5WVT0_SORBI	4558.C5WVT0	Reactome	MAP-174143	APC/C-mediated degradation of cell cycle proteins
C5WVT0_SORBI	4558.C5WVT0	Reactome	MAP-174178	APC/C:Cdh1 mediated degradation of Cdc20 and other APC/C:Cdh1 targeted proteins in late mitosis/early G1
C5WVT0_SORBI	4558.C5WVT0	Reactome	MAP-187577	SCF(Skp2)-mediated degradation of p27/p21
C5WVT0_SORBI	4558.C5WVT0	Reactome	MAP-2262752	Cellular responses to stress
C5WVT0_SORBI	4558.C5WVT0	Reactome	MAP-392499	Metabolism of proteins
C5WVT0_SORBI	4558.C5WVT0	Reactome	MAP-453276	Regulation of mitotic cell cycle
C5WVT0_SORBI	4558.C5WVT0	Reactome	MAP-453279	Mitotic G1 phase and G1/S transition
C5WVT0_SORBI	4558.C5WVT0	Reactome	MAP-5688426	Deubiquitination
C5WVT0_SORBI	4558.C5WVT0	Reactome	MAP-5689603	UCH proteinases
C5WVT0_SORBI	4558.C5WVT0	Reactome	MAP-5689880	Ub-specific processing proteases
C5WVT0_SORBI	4558.C5WVT0	Reactome	MAP-597592	Post-translational protein modification
C5WVT0_SORBI	4558.C5WVT0	Reactome	MAP-69202	Cyclin E associated events during G1/S transition
C5WVT0_SORBI	4558.C5WVT0	Reactome	MAP-69206	G1/S Transition
C5WVT0_SORBI	4558.C5WVT0	Reactome	MAP-69242	S Phase
C5WVT0_SORBI	4558.C5WVT0	Reactome	MAP-69278	Cell Cycle, Mitotic
C5WVT0_SORBI	4558.C5WVT0	Reactome	MAP-69306	DNA Replication
C5WVT0_SORBI	4558.C5WVT0	Reactome	MAP-69656	Cyclin A:Cdk2-associated events at S phase entry
C5WVT0_SORBI	4558.C5WVT0	Reactome	MAP-8953897	Cellular responses to stimuli
C5WVT0_SORBI	4558.C5WVT0	Reactome	MAP-9711123	Cellular response to chemical stress
C5WVT0_SORBI	4558.C5WVT0	Reactome	MAP-9755511	KEAP1-NFE2L2 pathway
C5WVT0_SORBI	4558.C5WVT0	Reactome	MAP-983169	Class I MHC mediated antigen processing & presentation
C5WVT0_SORBI	4558.C5WVT0	COMPARTMENTS	GOCC:0000502	Proteasome complex
C5WVT0_SORBI	4558.C5WVT0	COMPARTMENTS	GOCC:0005622	Intracellular
C5WVT0_SORBI	4558.C5WVT0	COMPARTMENTS	GOCC:0005839	Proteasome core complex
C5WVT0_SORBI	4558.C5WVT0	COMPARTMENTS	GOCC:0019773	Proteasome core complex, alpha-subunit complex
C5WVT0_SORBI	4558.C5WVT0	COMPARTMENTS	GOCC:0032991	Protein-containing complex
C5WVT0_SORBI	4558.C5WVT0	COMPARTMENTS	GOCC:1902494	Catalytic complex
C5WVT0_SORBI	4558.C5WVT0	COMPARTMENTS	GOCC:1905368	Peptidase complex
C5WVT0_SORBI	4558.C5WVT0	COMPARTMENTS	GOCC:1905369	Endopeptidase complex
C5WVT0_SORBI	4558.C5WVT0	UniProt Keywords	KW-0378	Hydrolase
C5WVT0_SORBI	4558.C5WVT0	UniProt Keywords	KW-0539	Nucleus
C5WVT0_SORBI	4558.C5WVT0	UniProt Keywords	KW-0645	Protease
C5WVT0_SORBI	4558.C5WVT0	UniProt Keywords	KW-0647	Proteasome
C5WVT0_SORBI	4558.C5WVT0	UniProt Keywords	KW-0888	Threonine protease
C5WVT0_SORBI	4558.C5WVT0	UniProt Keywords	KW-0963	Cytoplasm
C5WVT0_SORBI	4558.C5WVT0	Pfam	PF00227	Proteasome subunit
C5WVT0_SORBI	4558.C5WVT0	InterPro	IPR000426	Proteasome alpha-subunit, N-terminal domain
C5WVT0_SORBI	4558.C5WVT0	InterPro	IPR001353	Proteasome, subunit alpha/beta
C5WVT0_SORBI	4558.C5WVT0	InterPro	IPR023332	Proteasome alpha-type subunit
C5WVT0_SORBI	4558.C5WVT0	InterPro	IPR029055	Nucleophile aminohydrolases, N-terminal
C5WVT0_SORBI	4558.C5WVT0	InterPro	IPR034642	Proteasome subunit alpha6
C5WVT0_SORBI	4558.C5WVT0	SMART	SM00948	Proteasome subunit A N-terminal signature Add an annotation
C5WXR7_SORBI	4558.C5WXR7	GO Process	GO:0006508	Proteolysis
C5WXR7_SORBI	4558.C5WXR7	GO Process	GO:0006511	Ubiquitin-dependent protein catabolic process
C5WXR7_SORBI	4558.C5WXR7	GO Process	GO:0006807	Nitrogen compound metabolic process
C5WXR7_SORBI	4558.C5WXR7	GO Process	GO:0008152	Metabolic process
C5WXR7_SORBI	4558.C5WXR7	GO Process	GO:0009056	Catabolic process
C5WXR7_SORBI	4558.C5WXR7	GO Process	GO:0009057	Macromolecule catabolic process
C5WXR7_SORBI	4558.C5WXR7	GO Process	GO:0009987	Cellular process
C5WXR7_SORBI	4558.C5WXR7	GO Process	GO:0019538	Protein metabolic process
C5WXR7_SORBI	4558.C5WXR7	GO Process	GO:0019941	Modification-dependent protein catabolic process
C5WXR7_SORBI	4558.C5WXR7	GO Process	GO:0030163	Protein catabolic process
C5WXR7_SORBI	4558.C5WXR7	GO Process	GO:0043170	Macromolecule metabolic process
C5WXR7_SORBI	4558.C5WXR7	GO Process	GO:0043632	Modification-dependent macromolecule catabolic process
C5WXR7_SORBI	4558.C5WXR7	GO Process	GO:0044237	Cellular metabolic process
C5WXR7_SORBI	4558.C5WXR7	GO Process	GO:0044238	Primary metabolic process
C5WXR7_SORBI	4558.C5WXR7	GO Process	GO:0044248	Cellular catabolic process
C5WXR7_SORBI	4558.C5WXR7	GO Process	GO:0044260	Cellular macromolecule metabolic process
C5WXR7_SORBI	4558.C5WXR7	GO Process	GO:0044265	Cellular macromolecule catabolic process
C5WXR7_SORBI	4558.C5WXR7	GO Process	GO:0051603	Proteolysis involved in protein catabolic process
C5WXR7_SORBI	4558.C5WXR7	GO Process	GO:0071704	Organic substance metabolic process
C5WXR7_SORBI	4558.C5WXR7	GO Process	GO:1901564	Organonitrogen compound metabolic process
C5WXR7_SORBI	4558.C5WXR7	GO Process	GO:1901565	Organonitrogen compound catabolic process
C5WXR7_SORBI	4558.C5WXR7	GO Process	GO:1901575	Organic substance catabolic process
C5WXR7_SORBI	4558.C5WXR7	GO Component	GO:0000502	Proteasome complex
C5WXR7_SORBI	4558.C5WXR7	GO Component	GO:0005622	Intracellular anatomical structure
C5WXR7_SORBI	4558.C5WXR7	GO Component	GO:0005634	Nucleus
C5WXR7_SORBI	4558.C5WXR7	GO Component	GO:0005737	Cytoplasm
C5WXR7_SORBI	4558.C5WXR7	GO Component	GO:0005839	Proteasome core complex
C5WXR7_SORBI	4558.C5WXR7	GO Component	GO:0019773	Proteasome core complex, alpha-subunit complex
C5WXR7_SORBI	4558.C5WXR7	GO Component	GO:0032991	Protein-containing complex
C5WXR7_SORBI	4558.C5WXR7	GO Component	GO:0043226	Organelle
C5WXR7_SORBI	4558.C5WXR7	GO Component	GO:0043227	Membrane-bounded organelle
C5WXR7_SORBI	4558.C5WXR7	GO Component	GO:0043229	Intracellular organelle
C5WXR7_SORBI	4558.C5WXR7	GO Component	GO:0043231	Intracellular membrane-bounded organelle
C5WXR7_SORBI	4558.C5WXR7	GO Component	GO:0110165	Cellular anatomical entity
C5WXR7_SORBI	4558.C5WXR7	GO Component	GO:0140535	Intracellular protein-containing complex
C5WXR7_SORBI	4558.C5WXR7	GO Component	GO:1902494	Catalytic complex
C5WXR7_SORBI	4558.C5WXR7	GO Component	GO:1905368	Peptidase complex
C5WXR7_SORBI	4558.C5WXR7	GO Component	GO:1905369	Endopeptidase complex
C5WXR7_SORBI	4558.C5WXR7	STRING clusters	CL:6921	Mixed, incl. SCF(Skp2)-mediated degradation of p27/p21, and Neddylation
C5WXR7_SORBI	4558.C5WXR7	STRING clusters	CL:6922	Proteasome complex, and Ubiquitin homologues
C5WXR7_SORBI	4558.C5WXR7	STRING clusters	CL:6923	Proteasome complex, and Ubiquitin homologues
C5WXR7_SORBI	4558.C5WXR7	STRING clusters	CL:6924	Proteasome complex, and Proteasome assembly
C5WXR7_SORBI	4558.C5WXR7	STRING clusters	CL:6927	Proteasome complex, and Ubiquitin carboxyl-terminal hydrolase, family 1
C5WXR7_SORBI	4558.C5WXR7	STRING clusters	CL:6931	Proteasome complex
C5WXR7_SORBI	4558.C5WXR7	STRING clusters	CL:6934	Proteasome complex
C5WXR7_SORBI	4558.C5WXR7	STRING clusters	CL:6937	Proteasome complex
C5WXR7_SORBI	4558.C5WXR7	STRING clusters	CL:6940	Proteasome complex
C5WXR7_SORBI	4558.C5WXR7	STRING clusters	CL:6944	Proteasome
C5WXR7_SORBI	4558.C5WXR7	STRING clusters	CL:6948	Proteasome
C5WXR7_SORBI	4558.C5WXR7	STRING clusters	CL:7000	Threonine protease
C5WXR7_SORBI	4558.C5WXR7	STRING clusters	CL:7032	Threonine protease
C5WXR7_SORBI	4558.C5WXR7	KEGG	sbi03050	Proteasome
C5WXR7_SORBI	4558.C5WXR7	Reactome	MAP-1236975	Antigen processing-Cross presentation
C5WXR7_SORBI	4558.C5WXR7	Reactome	MAP-1236978	Cross-presentation of soluble exogenous antigens (endosomes)
C5WXR7_SORBI	4558.C5WXR7	Reactome	MAP-1280218	Adaptive Immune System
C5WXR7_SORBI	4558.C5WXR7	Reactome	MAP-162582	Signal Transduction
C5WXR7_SORBI	4558.C5WXR7	Reactome	MAP-1640170	Cell Cycle
C5WXR7_SORBI	4558.C5WXR7	Reactome	MAP-168249	Innate Immune System
C5WXR7_SORBI	4558.C5WXR7	Reactome	MAP-168256	Immune System
C5WXR7_SORBI	4558.C5WXR7	Reactome	MAP-174084	Autodegradation of Cdh1 by Cdh1:APC/C
C5WXR7_SORBI	4558.C5WXR7	Reactome	MAP-174143	APC/C-mediated degradation of cell cycle proteins
C5WXR7_SORBI	4558.C5WXR7	Reactome	MAP-174178	APC/C:Cdh1 mediated degradation of Cdc20 and other APC/C:Cdh1 targeted proteins in late mitosis/early G1
C5WXR7_SORBI	4558.C5WXR7	Reactome	MAP-187577	SCF(Skp2)-mediated degradation of p27/p21
C5WXR7_SORBI	4558.C5WXR7	Reactome	MAP-2262752	Cellular responses to stress
C5WXR7_SORBI	4558.C5WXR7	Reactome	MAP-392499	Metabolism of proteins
C5WXR7_SORBI	4558.C5WXR7	Reactome	MAP-453276	Regulation of mitotic cell cycle
C5WXR7_SORBI	4558.C5WXR7	Reactome	MAP-453279	Mitotic G1 phase and G1/S transition
C5WXR7_SORBI	4558.C5WXR7	Reactome	MAP-5688426	Deubiquitination
C5WXR7_SORBI	4558.C5WXR7	Reactome	MAP-5689603	UCH proteinases
C5WXR7_SORBI	4558.C5WXR7	Reactome	MAP-5689880	Ub-specific processing proteases
C5WXR7_SORBI	4558.C5WXR7	Reactome	MAP-597592	Post-translational protein modification
C5WXR7_SORBI	4558.C5WXR7	Reactome	MAP-6798695	Neutrophil degranulation
C5WXR7_SORBI	4558.C5WXR7	Reactome	MAP-69202	Cyclin E associated events during G1/S transition
C5WXR7_SORBI	4558.C5WXR7	Reactome	MAP-69206	G1/S Transition
C5WXR7_SORBI	4558.C5WXR7	Reactome	MAP-69242	S Phase
C5WXR7_SORBI	4558.C5WXR7	Reactome	MAP-69278	Cell Cycle, Mitotic
C5WXR7_SORBI	4558.C5WXR7	Reactome	MAP-69306	DNA Replication
C5WXR7_SORBI	4558.C5WXR7	Reactome	MAP-69656	Cyclin A:Cdk2-associated events at S phase entry
C5WXR7_SORBI	4558.C5WXR7	Reactome	MAP-8953897	Cellular responses to stimuli
C5WXR7_SORBI	4558.C5WXR7	Reactome	MAP-9711123	Cellular response to chemical stress
C5WXR7_SORBI	4558.C5WXR7	Reactome	MAP-9755511	KEAP1-NFE2L2 pathway
C5WXR7_SORBI	4558.C5WXR7	Reactome	MAP-983169	Class I MHC mediated antigen processing & presentation
C5WXR7_SORBI	4558.C5WXR7	COMPARTMENTS	GOCC:0000502	Proteasome complex
C5WXR7_SORBI	4558.C5WXR7	COMPARTMENTS	GOCC:0005622	Intracellular
C5WXR7_SORBI	4558.C5WXR7	COMPARTMENTS	GOCC:0005839	Proteasome core complex
C5WXR7_SORBI	4558.C5WXR7	COMPARTMENTS	GOCC:0019773	Proteasome core complex, alpha-subunit complex
C5WXR7_SORBI	4558.C5WXR7	COMPARTMENTS	GOCC:0032991	Protein-containing complex
C5WXR7_SORBI	4558.C5WXR7	COMPARTMENTS	GOCC:1902494	Catalytic complex
C5WXR7_SORBI	4558.C5WXR7	COMPARTMENTS	GOCC:1905368	Peptidase complex
C5WXR7_SORBI	4558.C5WXR7	COMPARTMENTS	GOCC:1905369	Endopeptidase complex
C5WXR7_SORBI	4558.C5WXR7	UniProt Keywords	KW-0378	Hydrolase
C5WXR7_SORBI	4558.C5WXR7	UniProt Keywords	KW-0539	Nucleus
C5WXR7_SORBI	4558.C5WXR7	UniProt Keywords	KW-0645	Protease
C5WXR7_SORBI	4558.C5WXR7	UniProt Keywords	KW-0647	Proteasome
C5WXR7_SORBI	4558.C5WXR7	UniProt Keywords	KW-0888	Threonine protease
C5WXR7_SORBI	4558.C5WXR7	UniProt Keywords	KW-0963	Cytoplasm
C5WXR7_SORBI	4558.C5WXR7	Pfam	PF00227	Proteasome subunit
C5WXR7_SORBI	4558.C5WXR7	InterPro	IPR000426	Proteasome alpha-subunit, N-terminal domain
C5WXR7_SORBI	4558.C5WXR7	InterPro	IPR001353	Proteasome, subunit alpha/beta
C5WXR7_SORBI	4558.C5WXR7	InterPro	IPR023332	Proteasome alpha-type subunit
C5WXR7_SORBI	4558.C5WXR7	InterPro	IPR029055	Nucleophile aminohydrolases, N-terminal
C5WXR7_SORBI	4558.C5WXR7	SMART	SM00948	Proteasome subunit A N-terminal signature Add an annotation
C5X1Y0_SORBI	4558.C5X1Y0	GO Process	GO:0006508	Proteolysis
C5X1Y0_SORBI	4558.C5X1Y0	GO Process	GO:0006807	Nitrogen compound metabolic process
C5X1Y0_SORBI	4558.C5X1Y0	GO Process	GO:0008152	Metabolic process
C5X1Y0_SORBI	4558.C5X1Y0	GO Process	GO:0009056	Catabolic process
C5X1Y0_SORBI	4558.C5X1Y0	GO Process	GO:0009057	Macromolecule catabolic process
C5X1Y0_SORBI	4558.C5X1Y0	GO Process	GO:0010498	Proteasomal protein catabolic process
C5X1Y0_SORBI	4558.C5X1Y0	GO Process	GO:0019538	Protein metabolic process
C5X1Y0_SORBI	4558.C5X1Y0	GO Process	GO:0030163	Protein catabolic process
C5X1Y0_SORBI	4558.C5X1Y0	GO Process	GO:0043170	Macromolecule metabolic process
C5X1Y0_SORBI	4558.C5X1Y0	GO Process	GO:0044238	Primary metabolic process
C5X1Y0_SORBI	4558.C5X1Y0	GO Process	GO:0051603	Proteolysis involved in protein catabolic process
C5X1Y0_SORBI	4558.C5X1Y0	GO Process	GO:0071704	Organic substance metabolic process
C5X1Y0_SORBI	4558.C5X1Y0	GO Process	GO:1901564	Organonitrogen compound metabolic process
C5X1Y0_SORBI	4558.C5X1Y0	GO Process	GO:1901565	Organonitrogen compound catabolic process
C5X1Y0_SORBI	4558.C5X1Y0	GO Process	GO:1901575	Organic substance catabolic process
C5X1Y0_SORBI	4558.C5X1Y0	GO Function	GO:0003824	Catalytic activity
C5X1Y0_SORBI	4558.C5X1Y0	GO Function	GO:0004175	Endopeptidase activity
C5X1Y0_SORBI	4558.C5X1Y0	GO Function	GO:0004298	Threonine-type endopeptidase activity
C5X1Y0_SORBI	4558.C5X1Y0	GO Function	GO:0008233	Peptidase activity
C5X1Y0_SORBI	4558.C5X1Y0	GO Function	GO:0016787	Hydrolase activity
C5X1Y0_SORBI	4558.C5X1Y0	GO Function	GO:0070003	Threonine-type peptidase activity
C5X1Y0_SORBI	4558.C5X1Y0	GO Function	GO:0140096	Catalytic activity, acting on a protein
C5X1Y0_SORBI	4558.C5X1Y0	GO Component	GO:0000502	Proteasome complex
C5X1Y0_SORBI	4558.C5X1Y0	GO Component	GO:0005622	Intracellular anatomical structure
C5X1Y0_SORBI	4558.C5X1Y0	GO Component	GO:0005634	Nucleus
C5X1Y0_SORBI	4558.C5X1Y0	GO Component	GO:0005737	Cytoplasm
C5X1Y0_SORBI	4558.C5X1Y0	GO Component	GO:0005839	Proteasome core complex
C5X1Y0_SORBI	4558.C5X1Y0	GO Component	GO:0019774	Proteasome core complex, beta-subunit complex
C5X1Y0_SORBI	4558.C5X1Y0	GO Component	GO:0032991	Protein-containing complex
C5X1Y0_SORBI	4558.C5X1Y0	GO Component	GO:0043226	Organelle
C5X1Y0_SORBI	4558.C5X1Y0	GO Component	GO:0043227	Membrane-bounded organelle
C5X1Y0_SORBI	4558.C5X1Y0	GO Component	GO:0043229	Intracellular organelle
C5X1Y0_SORBI	4558.C5X1Y0	GO Component	GO:0043231	Intracellular membrane-bounded organelle
C5X1Y0_SORBI	4558.C5X1Y0	GO Component	GO:0110165	Cellular anatomical entity
C5X1Y0_SORBI	4558.C5X1Y0	GO Component	GO:0140535	Intracellular protein-containing complex
C5X1Y0_SORBI	4558.C5X1Y0	GO Component	GO:1902494	Catalytic complex
C5X1Y0_SORBI	4558.C5X1Y0	GO Component	GO:1905368	Peptidase complex
C5X1Y0_SORBI	4558.C5X1Y0	GO Component	GO:1905369	Endopeptidase complex
C5X1Y0_SORBI	4558.C5X1Y0	STRING clusters	CL:6921	Mixed, incl. SCF(Skp2)-mediated degradation of p27/p21, and Neddylation
C5X1Y0_SORBI	4558.C5X1Y0	STRING clusters	CL:6922	Proteasome complex, and Ubiquitin homologues
C5X1Y0_SORBI	4558.C5X1Y0	STRING clusters	CL:6923	Proteasome complex, and Ubiquitin homologues
C5X1Y0_SORBI	4558.C5X1Y0	STRING clusters	CL:6924	Proteasome complex, and Proteasome assembly
C5X1Y0_SORBI	4558.C5X1Y0	STRING clusters	CL:6927	Proteasome complex, and Ubiquitin carboxyl-terminal hydrolase, family 1
C5X1Y0_SORBI	4558.C5X1Y0	STRING clusters	CL:6931	Proteasome complex
C5X1Y0_SORBI	4558.C5X1Y0	STRING clusters	CL:6934	Proteasome complex
C5X1Y0_SORBI	4558.C5X1Y0	STRING clusters	CL:6937	Proteasome complex
C5X1Y0_SORBI	4558.C5X1Y0	STRING clusters	CL:6940	Proteasome complex
C5X1Y0_SORBI	4558.C5X1Y0	STRING clusters	CL:6944	Proteasome
C5X1Y0_SORBI	4558.C5X1Y0	STRING clusters	CL:6948	Proteasome
C5X1Y0_SORBI	4558.C5X1Y0	STRING clusters	CL:7000	Threonine protease
C5X1Y0_SORBI	4558.C5X1Y0	KEGG	sbi03050	Proteasome
C5X1Y0_SORBI	4558.C5X1Y0	Reactome	MAP-1168372	Downstream signaling events of B Cell Receptor (BCR)
C5X1Y0_SORBI	4558.C5X1Y0	Reactome	MAP-1236975	Antigen processing-Cross presentation
C5X1Y0_SORBI	4558.C5X1Y0	Reactome	MAP-1236978	Cross-presentation of soluble exogenous antigens (endosomes)
C5X1Y0_SORBI	4558.C5X1Y0	Reactome	MAP-1257604	PIP3 activates AKT signaling
C5X1Y0_SORBI	4558.C5X1Y0	Reactome	MAP-1280215	Cytokine Signaling in Immune system
C5X1Y0_SORBI	4558.C5X1Y0	Reactome	MAP-1280218	Adaptive Immune System
C5X1Y0_SORBI	4558.C5X1Y0	Reactome	MAP-1430728	Metabolism
C5X1Y0_SORBI	4558.C5X1Y0	Reactome	MAP-162582	Signal Transduction
C5X1Y0_SORBI	4558.C5X1Y0	Reactome	MAP-1640170	Cell Cycle
C5X1Y0_SORBI	4558.C5X1Y0	Reactome	MAP-168249	Innate Immune System
C5X1Y0_SORBI	4558.C5X1Y0	Reactome	MAP-168256	Immune System
C5X1Y0_SORBI	4558.C5X1Y0	Reactome	MAP-174084	Autodegradation of Cdh1 by Cdh1:APC/C
C5X1Y0_SORBI	4558.C5X1Y0	Reactome	MAP-174143	APC/C-mediated degradation of cell cycle proteins
C5X1Y0_SORBI	4558.C5X1Y0	Reactome	MAP-174154	APC/C:Cdc20 mediated degradation of Securin
C5X1Y0_SORBI	4558.C5X1Y0	Reactome	MAP-174178	APC/C:Cdh1 mediated degradation of Cdc20 and other APC/C:Cdh1 targeted proteins in late mitosis/early G1
C5X1Y0_SORBI	4558.C5X1Y0	Reactome	MAP-174184	Cdc20:Phospho-APC/C mediated degradation of Cyclin A
C5X1Y0_SORBI	4558.C5X1Y0	Reactome	MAP-176409	APC/C:Cdc20 mediated degradation of mitotic proteins
C5X1Y0_SORBI	4558.C5X1Y0	Reactome	MAP-176814	Activation of APC/C and APC/C:Cdc20 mediated degradation of mitotic proteins
C5X1Y0_SORBI	4558.C5X1Y0	Reactome	MAP-179419	APC:Cdc20 mediated degradation of cell cycle proteins prior to satisfation of the cell cycle checkpoint
C5X1Y0_SORBI	4558.C5X1Y0	Reactome	MAP-187577	SCF(Skp2)-mediated degradation of p27/p21
C5X1Y0_SORBI	4558.C5X1Y0	Reactome	MAP-195721	Signaling by WNT
C5X1Y0_SORBI	4558.C5X1Y0	Reactome	MAP-201681	TCF dependent signaling in response to WNT
C5X1Y0_SORBI	4558.C5X1Y0	Reactome	MAP-212436	Generic Transcription Pathway
C5X1Y0_SORBI	4558.C5X1Y0	Reactome	MAP-2262752	Cellular responses to stress
C5X1Y0_SORBI	4558.C5X1Y0	Reactome	MAP-2467813	Separation of Sister Chromatids
C5X1Y0_SORBI	4558.C5X1Y0	Reactome	MAP-2555396	Mitotic Metaphase and Anaphase
C5X1Y0_SORBI	4558.C5X1Y0	Reactome	MAP-351202	Metabolism of polyamines
C5X1Y0_SORBI	4558.C5X1Y0	Reactome	MAP-382551	Transport of small molecules
C5X1Y0_SORBI	4558.C5X1Y0	Reactome	MAP-382556	ABC-family proteins mediated transport
C5X1Y0_SORBI	4558.C5X1Y0	Reactome	MAP-3858494	Beta-catenin independent WNT signaling
C5X1Y0_SORBI	4558.C5X1Y0	Reactome	MAP-392499	Metabolism of proteins
C5X1Y0_SORBI	4558.C5X1Y0	Reactome	MAP-450531	Regulation of mRNA stability by proteins that bind AU-rich elements
C5X1Y0_SORBI	4558.C5X1Y0	Reactome	MAP-453274	Mitotic G2-G2/M phases
C5X1Y0_SORBI	4558.C5X1Y0	Reactome	MAP-453276	Regulation of mitotic cell cycle
C5X1Y0_SORBI	4558.C5X1Y0	Reactome	MAP-453279	Mitotic G1 phase and G1/S transition
C5X1Y0_SORBI	4558.C5X1Y0	Reactome	MAP-5358346	Hedgehog ligand biogenesis
C5X1Y0_SORBI	4558.C5X1Y0	Reactome	MAP-5358351	Signaling by Hedgehog
C5X1Y0_SORBI	4558.C5X1Y0	Reactome	MAP-5607764	CLEC7A (Dectin-1) signaling
C5X1Y0_SORBI	4558.C5X1Y0	Reactome	MAP-5610787	Hedgehog off state
C5X1Y0_SORBI	4558.C5X1Y0	Reactome	MAP-5621481	C-type lectin receptors (CLRs)
C5X1Y0_SORBI	4558.C5X1Y0	Reactome	MAP-5658442	Regulation of RAS by GAPs
C5X1Y0_SORBI	4558.C5X1Y0	Reactome	MAP-5673001	RAF/MAP kinase cascade
C5X1Y0_SORBI	4558.C5X1Y0	Reactome	MAP-5683057	MAPK family signaling cascades
C5X1Y0_SORBI	4558.C5X1Y0	Reactome	MAP-5684996	MAPK1/MAPK3 signaling
C5X1Y0_SORBI	4558.C5X1Y0	Reactome	MAP-5688426	Deubiquitination
C5X1Y0_SORBI	4558.C5X1Y0	Reactome	MAP-5689603	UCH proteinases
C5X1Y0_SORBI	4558.C5X1Y0	Reactome	MAP-5689880	Ub-specific processing proteases
C5X1Y0_SORBI	4558.C5X1Y0	Reactome	MAP-597592	Post-translational protein modification
C5X1Y0_SORBI	4558.C5X1Y0	Reactome	MAP-6807070	PTEN Regulation
C5X1Y0_SORBI	4558.C5X1Y0	Reactome	MAP-68867	Assembly of the pre-replicative complex
C5X1Y0_SORBI	4558.C5X1Y0	Reactome	MAP-68882	Mitotic Anaphase
C5X1Y0_SORBI	4558.C5X1Y0	Reactome	MAP-68886	M Phase
C5X1Y0_SORBI	4558.C5X1Y0	Reactome	MAP-68949	Orc1 removal from chromatin
C5X1Y0_SORBI	4558.C5X1Y0	Reactome	MAP-69002	DNA Replication Pre-Initiation
C5X1Y0_SORBI	4558.C5X1Y0	Reactome	MAP-69017	CDK-mediated phosphorylation and removal of Cdc6
C5X1Y0_SORBI	4558.C5X1Y0	Reactome	MAP-69052	Switching of origins to a post-replicative state
C5X1Y0_SORBI	4558.C5X1Y0	Reactome	MAP-69202	Cyclin E associated events during G1/S transition
C5X1Y0_SORBI	4558.C5X1Y0	Reactome	MAP-69206	G1/S Transition
C5X1Y0_SORBI	4558.C5X1Y0	Reactome	MAP-69239	Synthesis of DNA
C5X1Y0_SORBI	4558.C5X1Y0	Reactome	MAP-69242	S Phase
C5X1Y0_SORBI	4558.C5X1Y0	Reactome	MAP-69275	G2/M Transition
C5X1Y0_SORBI	4558.C5X1Y0	Reactome	MAP-69278	Cell Cycle, Mitotic
C5X1Y0_SORBI	4558.C5X1Y0	Reactome	MAP-69306	DNA Replication
C5X1Y0_SORBI	4558.C5X1Y0	Reactome	MAP-69601	Ubiquitin Mediated Degradation of Phosphorylated Cdc25A
C5X1Y0_SORBI	4558.C5X1Y0	Reactome	MAP-69610	p53-Independent DNA Damage Response
C5X1Y0_SORBI	4558.C5X1Y0	Reactome	MAP-69613	p53-Independent G1/S DNA damage checkpoint
C5X1Y0_SORBI	4558.C5X1Y0	Reactome	MAP-69615	G1/S DNA Damage Checkpoints
C5X1Y0_SORBI	4558.C5X1Y0	Reactome	MAP-69620	Cell Cycle Checkpoints
C5X1Y0_SORBI	4558.C5X1Y0	Reactome	MAP-69656	Cyclin A:Cdk2-associated events at S phase entry
C5X1Y0_SORBI	4558.C5X1Y0	Reactome	MAP-71291	Metabolism of amino acids and derivatives
C5X1Y0_SORBI	4558.C5X1Y0	Reactome	MAP-73857	RNA Polymerase II Transcription
C5X1Y0_SORBI	4558.C5X1Y0	Reactome	MAP-74160	Gene expression (Transcription)
C5X1Y0_SORBI	4558.C5X1Y0	Reactome	MAP-75815	Ubiquitin-dependent degradation of Cyclin D
C5X1Y0_SORBI	4558.C5X1Y0	Reactome	MAP-8854050	FBXL7 down-regulates AURKA during mitotic entry and in early mitosis
C5X1Y0_SORBI	4558.C5X1Y0	Reactome	MAP-8948751	Regulation of PTEN stability and activity
C5X1Y0_SORBI	4558.C5X1Y0	Reactome	MAP-8951664	Neddylation
C5X1Y0_SORBI	4558.C5X1Y0	Reactome	MAP-8953854	Metabolism of RNA
C5X1Y0_SORBI	4558.C5X1Y0	Reactome	MAP-8953897	Cellular responses to stimuli
C5X1Y0_SORBI	4558.C5X1Y0	Reactome	MAP-9006925	Intracellular signaling by second messengers
C5X1Y0_SORBI	4558.C5X1Y0	Reactome	MAP-9711123	Cellular response to chemical stress
C5X1Y0_SORBI	4558.C5X1Y0	Reactome	MAP-9755511	KEAP1-NFE2L2 pathway
C5X1Y0_SORBI	4558.C5X1Y0	Reactome	MAP-9759194	Nuclear events mediated by NFE2L2
C5X1Y0_SORBI	4558.C5X1Y0	Reactome	MAP-983168	Antigen processing: Ubiquitination & Proteasome degradation
C5X1Y0_SORBI	4558.C5X1Y0	Reactome	MAP-983169	Class I MHC mediated antigen processing & presentation
C5X1Y0_SORBI	4558.C5X1Y0	Reactome	MAP-983705	Signaling by the B Cell Receptor (BCR)
C5X1Y0_SORBI	4558.C5X1Y0	COMPARTMENTS	GOCC:0000502	Proteasome complex
C5X1Y0_SORBI	4558.C5X1Y0	COMPARTMENTS	GOCC:0005622	Intracellular
C5X1Y0_SORBI	4558.C5X1Y0	COMPARTMENTS	GOCC:0005839	Proteasome core complex
C5X1Y0_SORBI	4558.C5X1Y0	COMPARTMENTS	GOCC:0019774	Proteasome core complex, beta-subunit complex
C5X1Y0_SORBI	4558.C5X1Y0	COMPARTMENTS	GOCC:0032991	Protein-containing complex
C5X1Y0_SORBI	4558.C5X1Y0	COMPARTMENTS	GOCC:1902494	Catalytic complex
C5X1Y0_SORBI	4558.C5X1Y0	COMPARTMENTS	GOCC:1905368	Peptidase complex
C5X1Y0_SORBI	4558.C5X1Y0	COMPARTMENTS	GOCC:1905369	Endopeptidase complex
C5X1Y0_SORBI	4558.C5X1Y0	UniProt Keywords	KW-0378	Hydrolase
C5X1Y0_SORBI	4558.C5X1Y0	UniProt Keywords	KW-0539	Nucleus
C5X1Y0_SORBI	4558.C5X1Y0	UniProt Keywords	KW-0645	Protease
C5X1Y0_SORBI	4558.C5X1Y0	UniProt Keywords	KW-0647	Proteasome
C5X1Y0_SORBI	4558.C5X1Y0	UniProt Keywords	KW-0888	Threonine protease
C5X1Y0_SORBI	4558.C5X1Y0	UniProt Keywords	KW-0963	Cytoplasm
C5X1Y0_SORBI	4558.C5X1Y0	Pfam	PF00227	Proteasome subunit
C5X1Y0_SORBI	4558.C5X1Y0	InterPro	IPR000243	Peptidase T1A, proteasome beta-subunit
C5X1Y0_SORBI	4558.C5X1Y0	InterPro	IPR001353	Proteasome, subunit alpha/beta
C5X1Y0_SORBI	4558.C5X1Y0	InterPro	IPR016050	Proteasome beta-type subunit, conserved site
C5X1Y0_SORBI	4558.C5X1Y0	InterPro	IPR023333	Proteasome B-type subunit
C5X1Y0_SORBI	4558.C5X1Y0	InterPro	IPR029055	Nucleophile aminohydrolases, N-terminal
C5X3Y6_SORBI	4558.C5X3Y6	GO Process	GO:0006508	Proteolysis
C5X3Y6_SORBI	4558.C5X3Y6	GO Process	GO:0006511	Ubiquitin-dependent protein catabolic process
C5X3Y6_SORBI	4558.C5X3Y6	GO Process	GO:0006807	Nitrogen compound metabolic process
C5X3Y6_SORBI	4558.C5X3Y6	GO Process	GO:0008152	Metabolic process
C5X3Y6_SORBI	4558.C5X3Y6	GO Process	GO:0009056	Catabolic process
C5X3Y6_SORBI	4558.C5X3Y6	GO Process	GO:0009057	Macromolecule catabolic process
C5X3Y6_SORBI	4558.C5X3Y6	GO Process	GO:0009987	Cellular process
C5X3Y6_SORBI	4558.C5X3Y6	GO Process	GO:0010498	Proteasomal protein catabolic process
C5X3Y6_SORBI	4558.C5X3Y6	GO Process	GO:0019538	Protein metabolic process
C5X3Y6_SORBI	4558.C5X3Y6	GO Process	GO:0019941	Modification-dependent protein catabolic process
C5X3Y6_SORBI	4558.C5X3Y6	GO Process	GO:0030163	Protein catabolic process
C5X3Y6_SORBI	4558.C5X3Y6	GO Process	GO:0043170	Macromolecule metabolic process
C5X3Y6_SORBI	4558.C5X3Y6	GO Process	GO:0043632	Modification-dependent macromolecule catabolic process
C5X3Y6_SORBI	4558.C5X3Y6	GO Process	GO:0044237	Cellular metabolic process
C5X3Y6_SORBI	4558.C5X3Y6	GO Process	GO:0044238	Primary metabolic process
C5X3Y6_SORBI	4558.C5X3Y6	GO Process	GO:0044248	Cellular catabolic process
C5X3Y6_SORBI	4558.C5X3Y6	GO Process	GO:0044260	Cellular macromolecule metabolic process
C5X3Y6_SORBI	4558.C5X3Y6	GO Process	GO:0044265	Cellular macromolecule catabolic process
C5X3Y6_SORBI	4558.C5X3Y6	GO Process	GO:0051603	Proteolysis involved in protein catabolic process
C5X3Y6_SORBI	4558.C5X3Y6	GO Process	GO:0071704	Organic substance metabolic process
C5X3Y6_SORBI	4558.C5X3Y6	GO Process	GO:1901564	Organonitrogen compound metabolic process
C5X3Y6_SORBI	4558.C5X3Y6	GO Process	GO:1901565	Organonitrogen compound catabolic process
C5X3Y6_SORBI	4558.C5X3Y6	GO Process	GO:1901575	Organic substance catabolic process
C5X3Y6_SORBI	4558.C5X3Y6	GO Function	GO:0005488	Binding
C5X3Y6_SORBI	4558.C5X3Y6	GO Component	GO:0000502	Proteasome complex
C5X3Y6_SORBI	4558.C5X3Y6	GO Component	GO:0005622	Intracellular anatomical structure
C5X3Y6_SORBI	4558.C5X3Y6	GO Component	GO:0005634	Nucleus
C5X3Y6_SORBI	4558.C5X3Y6	GO Component	GO:0005737	Cytoplasm
C5X3Y6_SORBI	4558.C5X3Y6	GO Component	GO:0005839	Proteasome core complex
C5X3Y6_SORBI	4558.C5X3Y6	GO Component	GO:0019773	Proteasome core complex, alpha-subunit complex
C5X3Y6_SORBI	4558.C5X3Y6	GO Component	GO:0032991	Protein-containing complex
C5X3Y6_SORBI	4558.C5X3Y6	GO Component	GO:0043226	Organelle
C5X3Y6_SORBI	4558.C5X3Y6	GO Component	GO:0043227	Membrane-bounded organelle
C5X3Y6_SORBI	4558.C5X3Y6	GO Component	GO:0043229	Intracellular organelle
C5X3Y6_SORBI	4558.C5X3Y6	GO Component	GO:0043231	Intracellular membrane-bounded organelle
C5X3Y6_SORBI	4558.C5X3Y6	GO Component	GO:0110165	Cellular anatomical entity
C5X3Y6_SORBI	4558.C5X3Y6	GO Component	GO:0140535	Intracellular protein-containing complex
C5X3Y6_SORBI	4558.C5X3Y6	GO Component	GO:1902494	Catalytic complex
C5X3Y6_SORBI	4558.C5X3Y6	GO Component	GO:1905368	Peptidase complex
C5X3Y6_SORBI	4558.C5X3Y6	GO Component	GO:1905369	Endopeptidase complex
C5X3Y6_SORBI	4558.C5X3Y6	STRING clusters	CL:6921	Mixed, incl. SCF(Skp2)-mediated degradation of p27/p21, and Neddylation
C5X3Y6_SORBI	4558.C5X3Y6	STRING clusters	CL:6922	Proteasome complex, and Ubiquitin homologues
C5X3Y6_SORBI	4558.C5X3Y6	STRING clusters	CL:6923	Proteasome complex, and Ubiquitin homologues
C5X3Y6_SORBI	4558.C5X3Y6	STRING clusters	CL:6924	Proteasome complex, and Proteasome assembly
C5X3Y6_SORBI	4558.C5X3Y6	STRING clusters	CL:6927	Proteasome complex, and Ubiquitin carboxyl-terminal hydrolase, family 1
C5X3Y6_SORBI	4558.C5X3Y6	STRING clusters	CL:6931	Proteasome complex
C5X3Y6_SORBI	4558.C5X3Y6	STRING clusters	CL:6934	Proteasome complex
C5X3Y6_SORBI	4558.C5X3Y6	STRING clusters	CL:6937	Proteasome complex
C5X3Y6_SORBI	4558.C5X3Y6	STRING clusters	CL:6940	Proteasome complex
C5X3Y6_SORBI	4558.C5X3Y6	STRING clusters	CL:6944	Proteasome
C5X3Y6_SORBI	4558.C5X3Y6	STRING clusters	CL:6948	Proteasome
C5X3Y6_SORBI	4558.C5X3Y6	STRING clusters	CL:7000	Threonine protease
C5X3Y6_SORBI	4558.C5X3Y6	STRING clusters	CL:7001	Threonine protease
C5X3Y6_SORBI	4558.C5X3Y6	STRING clusters	CL:7006	Threonine protease
C5X3Y6_SORBI	4558.C5X3Y6	STRING clusters	CL:7010	Proteasome subunit A N-terminal signature Add an annotation, and Proteasome beta-type subunit, conserved site
C5X3Y6_SORBI	4558.C5X3Y6	KEGG	sbi03050	Proteasome
C5X3Y6_SORBI	4558.C5X3Y6	Reactome	MAP-1236975	Antigen processing-Cross presentation
C5X3Y6_SORBI	4558.C5X3Y6	Reactome	MAP-1236978	Cross-presentation of soluble exogenous antigens (endosomes)
C5X3Y6_SORBI	4558.C5X3Y6	Reactome	MAP-1280218	Adaptive Immune System
C5X3Y6_SORBI	4558.C5X3Y6	Reactome	MAP-162582	Signal Transduction
C5X3Y6_SORBI	4558.C5X3Y6	Reactome	MAP-1640170	Cell Cycle
C5X3Y6_SORBI	4558.C5X3Y6	Reactome	MAP-168256	Immune System
C5X3Y6_SORBI	4558.C5X3Y6	Reactome	MAP-174084	Autodegradation of Cdh1 by Cdh1:APC/C
C5X3Y6_SORBI	4558.C5X3Y6	Reactome	MAP-174143	APC/C-mediated degradation of cell cycle proteins
C5X3Y6_SORBI	4558.C5X3Y6	Reactome	MAP-174178	APC/C:Cdh1 mediated degradation of Cdc20 and other APC/C:Cdh1 targeted proteins in late mitosis/early G1
C5X3Y6_SORBI	4558.C5X3Y6	Reactome	MAP-187577	SCF(Skp2)-mediated degradation of p27/p21
C5X3Y6_SORBI	4558.C5X3Y6	Reactome	MAP-2262752	Cellular responses to stress
C5X3Y6_SORBI	4558.C5X3Y6	Reactome	MAP-392499	Metabolism of proteins
C5X3Y6_SORBI	4558.C5X3Y6	Reactome	MAP-453276	Regulation of mitotic cell cycle
C5X3Y6_SORBI	4558.C5X3Y6	Reactome	MAP-453279	Mitotic G1 phase and G1/S transition
C5X3Y6_SORBI	4558.C5X3Y6	Reactome	MAP-5688426	Deubiquitination
C5X3Y6_SORBI	4558.C5X3Y6	Reactome	MAP-5689603	UCH proteinases
C5X3Y6_SORBI	4558.C5X3Y6	Reactome	MAP-5689880	Ub-specific processing proteases
C5X3Y6_SORBI	4558.C5X3Y6	Reactome	MAP-597592	Post-translational protein modification
C5X3Y6_SORBI	4558.C5X3Y6	Reactome	MAP-68949	Orc1 removal from chromatin
C5X3Y6_SORBI	4558.C5X3Y6	Reactome	MAP-69017	CDK-mediated phosphorylation and removal of Cdc6
C5X3Y6_SORBI	4558.C5X3Y6	Reactome	MAP-69052	Switching of origins to a post-replicative state
C5X3Y6_SORBI	4558.C5X3Y6	Reactome	MAP-69202	Cyclin E associated events during G1/S transition
C5X3Y6_SORBI	4558.C5X3Y6	Reactome	MAP-69206	G1/S Transition
C5X3Y6_SORBI	4558.C5X3Y6	Reactome	MAP-69239	Synthesis of DNA
C5X3Y6_SORBI	4558.C5X3Y6	Reactome	MAP-69242	S Phase
C5X3Y6_SORBI	4558.C5X3Y6	Reactome	MAP-69278	Cell Cycle, Mitotic
C5X3Y6_SORBI	4558.C5X3Y6	Reactome	MAP-69306	DNA Replication
C5X3Y6_SORBI	4558.C5X3Y6	Reactome	MAP-69656	Cyclin A:Cdk2-associated events at S phase entry
C5X3Y6_SORBI	4558.C5X3Y6	Reactome	MAP-8951664	Neddylation
C5X3Y6_SORBI	4558.C5X3Y6	Reactome	MAP-8953897	Cellular responses to stimuli
C5X3Y6_SORBI	4558.C5X3Y6	Reactome	MAP-9711123	Cellular response to chemical stress
C5X3Y6_SORBI	4558.C5X3Y6	Reactome	MAP-9755511	KEAP1-NFE2L2 pathway
C5X3Y6_SORBI	4558.C5X3Y6	Reactome	MAP-983168	Antigen processing: Ubiquitination & Proteasome degradation
C5X3Y6_SORBI	4558.C5X3Y6	Reactome	MAP-983169	Class I MHC mediated antigen processing & presentation
C5X3Y6_SORBI	4558.C5X3Y6	COMPARTMENTS	GOCC:0000502	Proteasome complex
C5X3Y6_SORBI	4558.C5X3Y6	COMPARTMENTS	GOCC:0005622	Intracellular
C5X3Y6_SORBI	4558.C5X3Y6	COMPARTMENTS	GOCC:0005839	Proteasome core complex
C5X3Y6_SORBI	4558.C5X3Y6	COMPARTMENTS	GOCC:0019773	Proteasome core complex, alpha-subunit complex
C5X3Y6_SORBI	4558.C5X3Y6	COMPARTMENTS	GOCC:0032991	Protein-containing complex
C5X3Y6_SORBI	4558.C5X3Y6	COMPARTMENTS	GOCC:1902494	Catalytic complex
C5X3Y6_SORBI	4558.C5X3Y6	COMPARTMENTS	GOCC:1905368	Peptidase complex
C5X3Y6_SORBI	4558.C5X3Y6	COMPARTMENTS	GOCC:1905369	Endopeptidase complex
C5X3Y6_SORBI	4558.C5X3Y6	UniProt Keywords	KW-0175	Coiled coil
C5X3Y6_SORBI	4558.C5X3Y6	UniProt Keywords	KW-0378	Hydrolase
C5X3Y6_SORBI	4558.C5X3Y6	UniProt Keywords	KW-0539	Nucleus
C5X3Y6_SORBI	4558.C5X3Y6	UniProt Keywords	KW-0645	Protease
C5X3Y6_SORBI	4558.C5X3Y6	UniProt Keywords	KW-0647	Proteasome
C5X3Y6_SORBI	4558.C5X3Y6	UniProt Keywords	KW-0888	Threonine protease
C5X3Y6_SORBI	4558.C5X3Y6	UniProt Keywords	KW-0963	Cytoplasm
C5X3Y6_SORBI	4558.C5X3Y6	Pfam	PF00227	Proteasome subunit
C5X3Y6_SORBI	4558.C5X3Y6	InterPro	IPR000426	Proteasome alpha-subunit, N-terminal domain
C5X3Y6_SORBI	4558.C5X3Y6	InterPro	IPR001353	Proteasome, subunit alpha/beta
C5X3Y6_SORBI	4558.C5X3Y6	InterPro	IPR023332	Proteasome alpha-type subunit
C5X3Y6_SORBI	4558.C5X3Y6	InterPro	IPR029055	Nucleophile aminohydrolases, N-terminal
C5X3Y6_SORBI	4558.C5X3Y6	SMART	SM00948	Proteasome subunit A N-terminal signature Add an annotation
C5X5E3_SORBI	4558.C5X5E3	GO Process	GO:0006508	Proteolysis
C5X5E3_SORBI	4558.C5X5E3	GO Process	GO:0006807	Nitrogen compound metabolic process
C5X5E3_SORBI	4558.C5X5E3	GO Process	GO:0008152	Metabolic process
C5X5E3_SORBI	4558.C5X5E3	GO Process	GO:0009056	Catabolic process
C5X5E3_SORBI	4558.C5X5E3	GO Process	GO:0009057	Macromolecule catabolic process
C5X5E3_SORBI	4558.C5X5E3	GO Process	GO:0010498	Proteasomal protein catabolic process
C5X5E3_SORBI	4558.C5X5E3	GO Process	GO:0019538	Protein metabolic process
C5X5E3_SORBI	4558.C5X5E3	GO Process	GO:0030163	Protein catabolic process
C5X5E3_SORBI	4558.C5X5E3	GO Process	GO:0043170	Macromolecule metabolic process
C5X5E3_SORBI	4558.C5X5E3	GO Process	GO:0044238	Primary metabolic process
C5X5E3_SORBI	4558.C5X5E3	GO Process	GO:0051603	Proteolysis involved in protein catabolic process
C5X5E3_SORBI	4558.C5X5E3	GO Process	GO:0071704	Organic substance metabolic process
C5X5E3_SORBI	4558.C5X5E3	GO Process	GO:1901564	Organonitrogen compound metabolic process
C5X5E3_SORBI	4558.C5X5E3	GO Process	GO:1901565	Organonitrogen compound catabolic process
C5X5E3_SORBI	4558.C5X5E3	GO Process	GO:1901575	Organic substance catabolic process
C5X5E3_SORBI	4558.C5X5E3	GO Component	GO:0000502	Proteasome complex
C5X5E3_SORBI	4558.C5X5E3	GO Component	GO:0005622	Intracellular anatomical structure
C5X5E3_SORBI	4558.C5X5E3	GO Component	GO:0005634	Nucleus
C5X5E3_SORBI	4558.C5X5E3	GO Component	GO:0005737	Cytoplasm
C5X5E3_SORBI	4558.C5X5E3	GO Component	GO:0005829	Cytosol
C5X5E3_SORBI	4558.C5X5E3	GO Component	GO:0005839	Proteasome core complex
C5X5E3_SORBI	4558.C5X5E3	GO Component	GO:0005840	Ribosome
C5X5E3_SORBI	4558.C5X5E3	GO Component	GO:0019774	Proteasome core complex, beta-subunit complex
C5X5E3_SORBI	4558.C5X5E3	GO Component	GO:0022626	Cytosolic ribosome
C5X5E3_SORBI	4558.C5X5E3	GO Component	GO:0032991	Protein-containing complex
C5X5E3_SORBI	4558.C5X5E3	GO Component	GO:0043226	Organelle
C5X5E3_SORBI	4558.C5X5E3	GO Component	GO:0043227	Membrane-bounded organelle
C5X5E3_SORBI	4558.C5X5E3	GO Component	GO:0043228	Non-membrane-bounded organelle
C5X5E3_SORBI	4558.C5X5E3	GO Component	GO:0043229	Intracellular organelle
C5X5E3_SORBI	4558.C5X5E3	GO Component	GO:0043231	Intracellular membrane-bounded organelle
C5X5E3_SORBI	4558.C5X5E3	GO Component	GO:0043232	Intracellular non-membrane-bounded organelle
C5X5E3_SORBI	4558.C5X5E3	GO Component	GO:0110165	Cellular anatomical entity
C5X5E3_SORBI	4558.C5X5E3	GO Component	GO:0140535	Intracellular protein-containing complex
C5X5E3_SORBI	4558.C5X5E3	GO Component	GO:1902494	Catalytic complex
C5X5E3_SORBI	4558.C5X5E3	GO Component	GO:1905368	Peptidase complex
C5X5E3_SORBI	4558.C5X5E3	GO Component	GO:1905369	Endopeptidase complex
C5X5E3_SORBI	4558.C5X5E3	STRING clusters	CL:6921	Mixed, incl. SCF(Skp2)-mediated degradation of p27/p21, and Neddylation
C5X5E3_SORBI	4558.C5X5E3	STRING clusters	CL:6922	Proteasome complex, and Ubiquitin homologues
C5X5E3_SORBI	4558.C5X5E3	STRING clusters	CL:6923	Proteasome complex, and Ubiquitin homologues
C5X5E3_SORBI	4558.C5X5E3	STRING clusters	CL:6924	Proteasome complex, and Proteasome assembly
C5X5E3_SORBI	4558.C5X5E3	STRING clusters	CL:6927	Proteasome complex, and Ubiquitin carboxyl-terminal hydrolase, family 1
C5X5E3_SORBI	4558.C5X5E3	STRING clusters	CL:6931	Proteasome complex
C5X5E3_SORBI	4558.C5X5E3	STRING clusters	CL:6934	Proteasome complex
C5X5E3_SORBI	4558.C5X5E3	STRING clusters	CL:6937	Proteasome complex
C5X5E3_SORBI	4558.C5X5E3	STRING clusters	CL:6940	Proteasome complex
C5X5E3_SORBI	4558.C5X5E3	STRING clusters	CL:6944	Proteasome
C5X5E3_SORBI	4558.C5X5E3	STRING clusters	CL:6948	Proteasome
C5X5E3_SORBI	4558.C5X5E3	STRING clusters	CL:7000	Threonine protease
C5X5E3_SORBI	4558.C5X5E3	STRING clusters	CL:7001	Threonine protease
C5X5E3_SORBI	4558.C5X5E3	STRING clusters	CL:7006	Threonine protease
C5X5E3_SORBI	4558.C5X5E3	KEGG	sbi03050	Proteasome
C5X5E3_SORBI	4558.C5X5E3	Reactome	MAP-1236975	Antigen processing-Cross presentation
C5X5E3_SORBI	4558.C5X5E3	Reactome	MAP-1236978	Cross-presentation of soluble exogenous antigens (endosomes)
C5X5E3_SORBI	4558.C5X5E3	Reactome	MAP-1280218	Adaptive Immune System
C5X5E3_SORBI	4558.C5X5E3	Reactome	MAP-162582	Signal Transduction
C5X5E3_SORBI	4558.C5X5E3	Reactome	MAP-1640170	Cell Cycle
C5X5E3_SORBI	4558.C5X5E3	Reactome	MAP-168256	Immune System
C5X5E3_SORBI	4558.C5X5E3	Reactome	MAP-174084	Autodegradation of Cdh1 by Cdh1:APC/C
C5X5E3_SORBI	4558.C5X5E3	Reactome	MAP-174143	APC/C-mediated degradation of cell cycle proteins
C5X5E3_SORBI	4558.C5X5E3	Reactome	MAP-174178	APC/C:Cdh1 mediated degradation of Cdc20 and other APC/C:Cdh1 targeted proteins in late mitosis/early G1
C5X5E3_SORBI	4558.C5X5E3	Reactome	MAP-187577	SCF(Skp2)-mediated degradation of p27/p21
C5X5E3_SORBI	4558.C5X5E3	Reactome	MAP-2262752	Cellular responses to stress
C5X5E3_SORBI	4558.C5X5E3	Reactome	MAP-392499	Metabolism of proteins
C5X5E3_SORBI	4558.C5X5E3	Reactome	MAP-453276	Regulation of mitotic cell cycle
C5X5E3_SORBI	4558.C5X5E3	Reactome	MAP-453279	Mitotic G1 phase and G1/S transition
C5X5E3_SORBI	4558.C5X5E3	Reactome	MAP-5688426	Deubiquitination
C5X5E3_SORBI	4558.C5X5E3	Reactome	MAP-5689603	UCH proteinases
C5X5E3_SORBI	4558.C5X5E3	Reactome	MAP-5689880	Ub-specific processing proteases
C5X5E3_SORBI	4558.C5X5E3	Reactome	MAP-597592	Post-translational protein modification
C5X5E3_SORBI	4558.C5X5E3	Reactome	MAP-68949	Orc1 removal from chromatin
C5X5E3_SORBI	4558.C5X5E3	Reactome	MAP-69017	CDK-mediated phosphorylation and removal of Cdc6
C5X5E3_SORBI	4558.C5X5E3	Reactome	MAP-69052	Switching of origins to a post-replicative state
C5X5E3_SORBI	4558.C5X5E3	Reactome	MAP-69202	Cyclin E associated events during G1/S transition
C5X5E3_SORBI	4558.C5X5E3	Reactome	MAP-69206	G1/S Transition
C5X5E3_SORBI	4558.C5X5E3	Reactome	MAP-69239	Synthesis of DNA
C5X5E3_SORBI	4558.C5X5E3	Reactome	MAP-69242	S Phase
C5X5E3_SORBI	4558.C5X5E3	Reactome	MAP-69278	Cell Cycle, Mitotic
C5X5E3_SORBI	4558.C5X5E3	Reactome	MAP-69306	DNA Replication
C5X5E3_SORBI	4558.C5X5E3	Reactome	MAP-69656	Cyclin A:Cdk2-associated events at S phase entry
C5X5E3_SORBI	4558.C5X5E3	Reactome	MAP-8951664	Neddylation
C5X5E3_SORBI	4558.C5X5E3	Reactome	MAP-8953897	Cellular responses to stimuli
C5X5E3_SORBI	4558.C5X5E3	Reactome	MAP-9711123	Cellular response to chemical stress
C5X5E3_SORBI	4558.C5X5E3	Reactome	MAP-9755511	KEAP1-NFE2L2 pathway
C5X5E3_SORBI	4558.C5X5E3	Reactome	MAP-983168	Antigen processing: Ubiquitination & Proteasome degradation
C5X5E3_SORBI	4558.C5X5E3	Reactome	MAP-983169	Class I MHC mediated antigen processing & presentation
C5X5E3_SORBI	4558.C5X5E3	COMPARTMENTS	GOCC:0000502	Proteasome complex
C5X5E3_SORBI	4558.C5X5E3	COMPARTMENTS	GOCC:0005622	Intracellular
C5X5E3_SORBI	4558.C5X5E3	COMPARTMENTS	GOCC:0005839	Proteasome core complex
C5X5E3_SORBI	4558.C5X5E3	COMPARTMENTS	GOCC:0019774	Proteasome core complex, beta-subunit complex
C5X5E3_SORBI	4558.C5X5E3	COMPARTMENTS	GOCC:0032991	Protein-containing complex
C5X5E3_SORBI	4558.C5X5E3	COMPARTMENTS	GOCC:1902494	Catalytic complex
C5X5E3_SORBI	4558.C5X5E3	COMPARTMENTS	GOCC:1905368	Peptidase complex
C5X5E3_SORBI	4558.C5X5E3	COMPARTMENTS	GOCC:1905369	Endopeptidase complex
C5X5E3_SORBI	4558.C5X5E3	UniProt Keywords	KW-0378	Hydrolase
C5X5E3_SORBI	4558.C5X5E3	UniProt Keywords	KW-0539	Nucleus
C5X5E3_SORBI	4558.C5X5E3	UniProt Keywords	KW-0645	Protease
C5X5E3_SORBI	4558.C5X5E3	UniProt Keywords	KW-0888	Threonine protease
C5X5E3_SORBI	4558.C5X5E3	UniProt Keywords	KW-0963	Cytoplasm
C5X5E3_SORBI	4558.C5X5E3	Pfam	PF00227	Proteasome subunit
C5X5E3_SORBI	4558.C5X5E3	InterPro	IPR001353	Proteasome, subunit alpha/beta
C5X5E3_SORBI	4558.C5X5E3	InterPro	IPR016050	Proteasome beta-type subunit, conserved site
C5X5E3_SORBI	4558.C5X5E3	InterPro	IPR016295	Proteasome subunit beta 4
C5X5E3_SORBI	4558.C5X5E3	InterPro	IPR023333	Proteasome B-type subunit
C5X5E3_SORBI	4558.C5X5E3	InterPro	IPR029055	Nucleophile aminohydrolases, N-terminal
C5XN40_SORBI	4558.C5XN40	GO Process	GO:0006508	Proteolysis
C5XN40_SORBI	4558.C5XN40	GO Process	GO:0006511	Ubiquitin-dependent protein catabolic process
C5XN40_SORBI	4558.C5XN40	GO Process	GO:0006807	Nitrogen compound metabolic process
C5XN40_SORBI	4558.C5XN40	GO Process	GO:0008152	Metabolic process
C5XN40_SORBI	4558.C5XN40	GO Process	GO:0009056	Catabolic process
C5XN40_SORBI	4558.C5XN40	GO Process	GO:0009057	Macromolecule catabolic process
C5XN40_SORBI	4558.C5XN40	GO Process	GO:0009987	Cellular process
C5XN40_SORBI	4558.C5XN40	GO Process	GO:0010498	Proteasomal protein catabolic process
C5XN40_SORBI	4558.C5XN40	GO Process	GO:0019538	Protein metabolic process
C5XN40_SORBI	4558.C5XN40	GO Process	GO:0019941	Modification-dependent protein catabolic process
C5XN40_SORBI	4558.C5XN40	GO Process	GO:0030163	Protein catabolic process
C5XN40_SORBI	4558.C5XN40	GO Process	GO:0043170	Macromolecule metabolic process
C5XN40_SORBI	4558.C5XN40	GO Process	GO:0043632	Modification-dependent macromolecule catabolic process
C5XN40_SORBI	4558.C5XN40	GO Process	GO:0044237	Cellular metabolic process
C5XN40_SORBI	4558.C5XN40	GO Process	GO:0044238	Primary metabolic process
C5XN40_SORBI	4558.C5XN40	GO Process	GO:0044248	Cellular catabolic process
C5XN40_SORBI	4558.C5XN40	GO Process	GO:0044260	Cellular macromolecule metabolic process
C5XN40_SORBI	4558.C5XN40	GO Process	GO:0044265	Cellular macromolecule catabolic process
C5XN40_SORBI	4558.C5XN40	GO Process	GO:0051603	Proteolysis involved in protein catabolic process
C5XN40_SORBI	4558.C5XN40	GO Process	GO:0071704	Organic substance metabolic process
C5XN40_SORBI	4558.C5XN40	GO Process	GO:1901564	Organonitrogen compound metabolic process
C5XN40_SORBI	4558.C5XN40	GO Process	GO:1901565	Organonitrogen compound catabolic process
C5XN40_SORBI	4558.C5XN40	GO Process	GO:1901575	Organic substance catabolic process
C5XN40_SORBI	4558.C5XN40	GO Function	GO:0005488	Binding
C5XN40_SORBI	4558.C5XN40	GO Component	GO:0000502	Proteasome complex
C5XN40_SORBI	4558.C5XN40	GO Component	GO:0005622	Intracellular anatomical structure
C5XN40_SORBI	4558.C5XN40	GO Component	GO:0005634	Nucleus
C5XN40_SORBI	4558.C5XN40	GO Component	GO:0005737	Cytoplasm
C5XN40_SORBI	4558.C5XN40	GO Component	GO:0005839	Proteasome core complex
C5XN40_SORBI	4558.C5XN40	GO Component	GO:0019773	Proteasome core complex, alpha-subunit complex
C5XN40_SORBI	4558.C5XN40	GO Component	GO:0032991	Protein-containing complex
C5XN40_SORBI	4558.C5XN40	GO Component	GO:0043226	Organelle
C5XN40_SORBI	4558.C5XN40	GO Component	GO:0043227	Membrane-bounded organelle
C5XN40_SORBI	4558.C5XN40	GO Component	GO:0043229	Intracellular organelle
C5XN40_SORBI	4558.C5XN40	GO Component	GO:0043231	Intracellular membrane-bounded organelle
C5XN40_SORBI	4558.C5XN40	GO Component	GO:0110165	Cellular anatomical entity
C5XN40_SORBI	4558.C5XN40	GO Component	GO:0140535	Intracellular protein-containing complex
C5XN40_SORBI	4558.C5XN40	GO Component	GO:1902494	Catalytic complex
C5XN40_SORBI	4558.C5XN40	GO Component	GO:1905368	Peptidase complex
C5XN40_SORBI	4558.C5XN40	GO Component	GO:1905369	Endopeptidase complex
C5XN40_SORBI	4558.C5XN40	STRING clusters	CL:6921	Mixed, incl. SCF(Skp2)-mediated degradation of p27/p21, and Neddylation
C5XN40_SORBI	4558.C5XN40	STRING clusters	CL:6922	Proteasome complex, and Ubiquitin homologues
C5XN40_SORBI	4558.C5XN40	STRING clusters	CL:6923	Proteasome complex, and Ubiquitin homologues
C5XN40_SORBI	4558.C5XN40	STRING clusters	CL:6924	Proteasome complex, and Proteasome assembly
C5XN40_SORBI	4558.C5XN40	STRING clusters	CL:6927	Proteasome complex, and Ubiquitin carboxyl-terminal hydrolase, family 1
C5XN40_SORBI	4558.C5XN40	STRING clusters	CL:6931	Proteasome complex
C5XN40_SORBI	4558.C5XN40	STRING clusters	CL:6934	Proteasome complex
C5XN40_SORBI	4558.C5XN40	STRING clusters	CL:6937	Proteasome complex
C5XN40_SORBI	4558.C5XN40	STRING clusters	CL:6940	Proteasome complex
C5XN40_SORBI	4558.C5XN40	STRING clusters	CL:6944	Proteasome
C5XN40_SORBI	4558.C5XN40	STRING clusters	CL:6948	Proteasome
C5XN40_SORBI	4558.C5XN40	STRING clusters	CL:7000	Threonine protease
C5XN40_SORBI	4558.C5XN40	STRING clusters	CL:7032	Threonine protease
C5XN40_SORBI	4558.C5XN40	Reactome	MAP-1236975	Antigen processing-Cross presentation
C5XN40_SORBI	4558.C5XN40	Reactome	MAP-1236978	Cross-presentation of soluble exogenous antigens (endosomes)
C5XN40_SORBI	4558.C5XN40	Reactome	MAP-1280218	Adaptive Immune System
C5XN40_SORBI	4558.C5XN40	Reactome	MAP-162582	Signal Transduction
C5XN40_SORBI	4558.C5XN40	Reactome	MAP-1640170	Cell Cycle
C5XN40_SORBI	4558.C5XN40	Reactome	MAP-168256	Immune System
C5XN40_SORBI	4558.C5XN40	Reactome	MAP-174084	Autodegradation of Cdh1 by Cdh1:APC/C
C5XN40_SORBI	4558.C5XN40	Reactome	MAP-174143	APC/C-mediated degradation of cell cycle proteins
C5XN40_SORBI	4558.C5XN40	Reactome	MAP-174178	APC/C:Cdh1 mediated degradation of Cdc20 and other APC/C:Cdh1 targeted proteins in late mitosis/early G1
C5XN40_SORBI	4558.C5XN40	Reactome	MAP-187577	SCF(Skp2)-mediated degradation of p27/p21
C5XN40_SORBI	4558.C5XN40	Reactome	MAP-2262752	Cellular responses to stress
C5XN40_SORBI	4558.C5XN40	Reactome	MAP-392499	Metabolism of proteins
C5XN40_SORBI	4558.C5XN40	Reactome	MAP-453276	Regulation of mitotic cell cycle
C5XN40_SORBI	4558.C5XN40	Reactome	MAP-453279	Mitotic G1 phase and G1/S transition
C5XN40_SORBI	4558.C5XN40	Reactome	MAP-5688426	Deubiquitination
C5XN40_SORBI	4558.C5XN40	Reactome	MAP-5689603	UCH proteinases
C5XN40_SORBI	4558.C5XN40	Reactome	MAP-5689880	Ub-specific processing proteases
C5XN40_SORBI	4558.C5XN40	Reactome	MAP-597592	Post-translational protein modification
C5XN40_SORBI	4558.C5XN40	Reactome	MAP-68949	Orc1 removal from chromatin
C5XN40_SORBI	4558.C5XN40	Reactome	MAP-69017	CDK-mediated phosphorylation and removal of Cdc6
C5XN40_SORBI	4558.C5XN40	Reactome	MAP-69052	Switching of origins to a post-replicative state
C5XN40_SORBI	4558.C5XN40	Reactome	MAP-69202	Cyclin E associated events during G1/S transition
C5XN40_SORBI	4558.C5XN40	Reactome	MAP-69206	G1/S Transition
C5XN40_SORBI	4558.C5XN40	Reactome	MAP-69239	Synthesis of DNA
C5XN40_SORBI	4558.C5XN40	Reactome	MAP-69242	S Phase
C5XN40_SORBI	4558.C5XN40	Reactome	MAP-69278	Cell Cycle, Mitotic
C5XN40_SORBI	4558.C5XN40	Reactome	MAP-69306	DNA Replication
C5XN40_SORBI	4558.C5XN40	Reactome	MAP-69656	Cyclin A:Cdk2-associated events at S phase entry
C5XN40_SORBI	4558.C5XN40	Reactome	MAP-8951664	Neddylation
C5XN40_SORBI	4558.C5XN40	Reactome	MAP-8953897	Cellular responses to stimuli
C5XN40_SORBI	4558.C5XN40	Reactome	MAP-9711123	Cellular response to chemical stress
C5XN40_SORBI	4558.C5XN40	Reactome	MAP-9755511	KEAP1-NFE2L2 pathway
C5XN40_SORBI	4558.C5XN40	Reactome	MAP-983168	Antigen processing: Ubiquitination & Proteasome degradation
C5XN40_SORBI	4558.C5XN40	Reactome	MAP-983169	Class I MHC mediated antigen processing & presentation
C5XN40_SORBI	4558.C5XN40	COMPARTMENTS	GOCC:0000502	Proteasome complex
C5XN40_SORBI	4558.C5XN40	COMPARTMENTS	GOCC:0005622	Intracellular
C5XN40_SORBI	4558.C5XN40	COMPARTMENTS	GOCC:0005839	Proteasome core complex
C5XN40_SORBI	4558.C5XN40	COMPARTMENTS	GOCC:0019773	Proteasome core complex, alpha-subunit complex
C5XN40_SORBI	4558.C5XN40	COMPARTMENTS	GOCC:0032991	Protein-containing complex
C5XN40_SORBI	4558.C5XN40	COMPARTMENTS	GOCC:1902494	Catalytic complex
C5XN40_SORBI	4558.C5XN40	COMPARTMENTS	GOCC:1905368	Peptidase complex
C5XN40_SORBI	4558.C5XN40	COMPARTMENTS	GOCC:1905369	Endopeptidase complex
C5XN40_SORBI	4558.C5XN40	UniProt Keywords	KW-0378	Hydrolase
C5XN40_SORBI	4558.C5XN40	UniProt Keywords	KW-0539	Nucleus
C5XN40_SORBI	4558.C5XN40	UniProt Keywords	KW-0645	Protease
C5XN40_SORBI	4558.C5XN40	UniProt Keywords	KW-0647	Proteasome
C5XN40_SORBI	4558.C5XN40	UniProt Keywords	KW-0888	Threonine protease
C5XN40_SORBI	4558.C5XN40	UniProt Keywords	KW-0963	Cytoplasm
C5XN40_SORBI	4558.C5XN40	Pfam	PF00227	Proteasome subunit
C5XN40_SORBI	4558.C5XN40	InterPro	IPR000426	Proteasome alpha-subunit, N-terminal domain
C5XN40_SORBI	4558.C5XN40	InterPro	IPR001353	Proteasome, subunit alpha/beta
C5XN40_SORBI	4558.C5XN40	InterPro	IPR023332	Proteasome alpha-type subunit
C5XN40_SORBI	4558.C5XN40	InterPro	IPR029055	Nucleophile aminohydrolases, N-terminal
C5XN40_SORBI	4558.C5XN40	SMART	SM00948	Proteasome subunit A N-terminal signature Add an annotation
C5XTW7_SORBI	4558.C5XTW7	GO Process	GO:0006508	Proteolysis
C5XTW7_SORBI	4558.C5XTW7	GO Process	GO:0006511	Ubiquitin-dependent protein catabolic process
C5XTW7_SORBI	4558.C5XTW7	GO Process	GO:0006807	Nitrogen compound metabolic process
C5XTW7_SORBI	4558.C5XTW7	GO Process	GO:0008152	Metabolic process
C5XTW7_SORBI	4558.C5XTW7	GO Process	GO:0009056	Catabolic process
C5XTW7_SORBI	4558.C5XTW7	GO Process	GO:0009057	Macromolecule catabolic process
C5XTW7_SORBI	4558.C5XTW7	GO Process	GO:0009987	Cellular process
C5XTW7_SORBI	4558.C5XTW7	GO Process	GO:0010498	Proteasomal protein catabolic process
C5XTW7_SORBI	4558.C5XTW7	GO Process	GO:0019538	Protein metabolic process
C5XTW7_SORBI	4558.C5XTW7	GO Process	GO:0019941	Modification-dependent protein catabolic process
C5XTW7_SORBI	4558.C5XTW7	GO Process	GO:0030163	Protein catabolic process
C5XTW7_SORBI	4558.C5XTW7	GO Process	GO:0043170	Macromolecule metabolic process
C5XTW7_SORBI	4558.C5XTW7	GO Process	GO:0043632	Modification-dependent macromolecule catabolic process
C5XTW7_SORBI	4558.C5XTW7	GO Process	GO:0044237	Cellular metabolic process
C5XTW7_SORBI	4558.C5XTW7	GO Process	GO:0044238	Primary metabolic process
C5XTW7_SORBI	4558.C5XTW7	GO Process	GO:0044248	Cellular catabolic process
C5XTW7_SORBI	4558.C5XTW7	GO Process	GO:0044260	Cellular macromolecule metabolic process
C5XTW7_SORBI	4558.C5XTW7	GO Process	GO:0044265	Cellular macromolecule catabolic process
C5XTW7_SORBI	4558.C5XTW7	GO Process	GO:0051603	Proteolysis involved in protein catabolic process
C5XTW7_SORBI	4558.C5XTW7	GO Process	GO:0071704	Organic substance metabolic process
C5XTW7_SORBI	4558.C5XTW7	GO Process	GO:1901564	Organonitrogen compound metabolic process
C5XTW7_SORBI	4558.C5XTW7	GO Process	GO:1901565	Organonitrogen compound catabolic process
C5XTW7_SORBI	4558.C5XTW7	GO Process	GO:1901575	Organic substance catabolic process
C5XTW7_SORBI	4558.C5XTW7	GO Function	GO:0005488	Binding
C5XTW7_SORBI	4558.C5XTW7	GO Component	GO:0000502	Proteasome complex
C5XTW7_SORBI	4558.C5XTW7	GO Component	GO:0005622	Intracellular anatomical structure
C5XTW7_SORBI	4558.C5XTW7	GO Component	GO:0005634	Nucleus
C5XTW7_SORBI	4558.C5XTW7	GO Component	GO:0005737	Cytoplasm
C5XTW7_SORBI	4558.C5XTW7	GO Component	GO:0005839	Proteasome core complex
C5XTW7_SORBI	4558.C5XTW7	GO Component	GO:0019773	Proteasome core complex, alpha-subunit complex
C5XTW7_SORBI	4558.C5XTW7	GO Component	GO:0032991	Protein-containing complex
C5XTW7_SORBI	4558.C5XTW7	GO Component	GO:0043226	Organelle
C5XTW7_SORBI	4558.C5XTW7	GO Component	GO:0043227	Membrane-bounded organelle
C5XTW7_SORBI	4558.C5XTW7	GO Component	GO:0043229	Intracellular organelle
C5XTW7_SORBI	4558.C5XTW7	GO Component	GO:0043231	Intracellular membrane-bounded organelle
C5XTW7_SORBI	4558.C5XTW7	GO Component	GO:0110165	Cellular anatomical entity
C5XTW7_SORBI	4558.C5XTW7	GO Component	GO:0140535	Intracellular protein-containing complex
C5XTW7_SORBI	4558.C5XTW7	GO Component	GO:1902494	Catalytic complex
C5XTW7_SORBI	4558.C5XTW7	GO Component	GO:1905368	Peptidase complex
C5XTW7_SORBI	4558.C5XTW7	GO Component	GO:1905369	Endopeptidase complex
C5XTW7_SORBI	4558.C5XTW7	STRING clusters	CL:6921	Mixed, incl. SCF(Skp2)-mediated degradation of p27/p21, and Neddylation
C5XTW7_SORBI	4558.C5XTW7	STRING clusters	CL:6922	Proteasome complex, and Ubiquitin homologues
C5XTW7_SORBI	4558.C5XTW7	STRING clusters	CL:6923	Proteasome complex, and Ubiquitin homologues
C5XTW7_SORBI	4558.C5XTW7	STRING clusters	CL:6924	Proteasome complex, and Proteasome assembly
C5XTW7_SORBI	4558.C5XTW7	STRING clusters	CL:6927	Proteasome complex, and Ubiquitin carboxyl-terminal hydrolase, family 1
C5XTW7_SORBI	4558.C5XTW7	STRING clusters	CL:6931	Proteasome complex
C5XTW7_SORBI	4558.C5XTW7	STRING clusters	CL:6934	Proteasome complex
C5XTW7_SORBI	4558.C5XTW7	STRING clusters	CL:6937	Proteasome complex
C5XTW7_SORBI	4558.C5XTW7	STRING clusters	CL:6940	Proteasome complex
C5XTW7_SORBI	4558.C5XTW7	STRING clusters	CL:6944	Proteasome
C5XTW7_SORBI	4558.C5XTW7	STRING clusters	CL:6948	Proteasome
C5XTW7_SORBI	4558.C5XTW7	STRING clusters	CL:7000	Threonine protease
C5XTW7_SORBI	4558.C5XTW7	STRING clusters	CL:7001	Threonine protease
C5XTW7_SORBI	4558.C5XTW7	STRING clusters	CL:7006	Threonine protease
C5XTW7_SORBI	4558.C5XTW7	STRING clusters	CL:7010	Proteasome subunit A N-terminal signature Add an annotation, and Proteasome beta-type subunit, conserved site
C5XTW7_SORBI	4558.C5XTW7	KEGG	sbi03050	Proteasome
C5XTW7_SORBI	4558.C5XTW7	Reactome	MAP-1236975	Antigen processing-Cross presentation
C5XTW7_SORBI	4558.C5XTW7	Reactome	MAP-1236978	Cross-presentation of soluble exogenous antigens (endosomes)
C5XTW7_SORBI	4558.C5XTW7	Reactome	MAP-1257604	PIP3 activates AKT signaling
C5XTW7_SORBI	4558.C5XTW7	Reactome	MAP-1280215	Cytokine Signaling in Immune system
C5XTW7_SORBI	4558.C5XTW7	Reactome	MAP-1280218	Adaptive Immune System
C5XTW7_SORBI	4558.C5XTW7	Reactome	MAP-1430728	Metabolism
C5XTW7_SORBI	4558.C5XTW7	Reactome	MAP-162582	Signal Transduction
C5XTW7_SORBI	4558.C5XTW7	Reactome	MAP-1640170	Cell Cycle
C5XTW7_SORBI	4558.C5XTW7	Reactome	MAP-168256	Immune System
C5XTW7_SORBI	4558.C5XTW7	Reactome	MAP-174084	Autodegradation of Cdh1 by Cdh1:APC/C
C5XTW7_SORBI	4558.C5XTW7	Reactome	MAP-174143	APC/C-mediated degradation of cell cycle proteins
C5XTW7_SORBI	4558.C5XTW7	Reactome	MAP-174154	APC/C:Cdc20 mediated degradation of Securin
C5XTW7_SORBI	4558.C5XTW7	Reactome	MAP-174178	APC/C:Cdh1 mediated degradation of Cdc20 and other APC/C:Cdh1 targeted proteins in late mitosis/early G1
C5XTW7_SORBI	4558.C5XTW7	Reactome	MAP-176409	APC/C:Cdc20 mediated degradation of mitotic proteins
C5XTW7_SORBI	4558.C5XTW7	Reactome	MAP-176814	Activation of APC/C and APC/C:Cdc20 mediated degradation of mitotic proteins
C5XTW7_SORBI	4558.C5XTW7	Reactome	MAP-187577	SCF(Skp2)-mediated degradation of p27/p21
C5XTW7_SORBI	4558.C5XTW7	Reactome	MAP-2262752	Cellular responses to stress
C5XTW7_SORBI	4558.C5XTW7	Reactome	MAP-2467813	Separation of Sister Chromatids
C5XTW7_SORBI	4558.C5XTW7	Reactome	MAP-2555396	Mitotic Metaphase and Anaphase
C5XTW7_SORBI	4558.C5XTW7	Reactome	MAP-351202	Metabolism of polyamines
C5XTW7_SORBI	4558.C5XTW7	Reactome	MAP-392499	Metabolism of proteins
C5XTW7_SORBI	4558.C5XTW7	Reactome	MAP-453274	Mitotic G2-G2/M phases
C5XTW7_SORBI	4558.C5XTW7	Reactome	MAP-453276	Regulation of mitotic cell cycle
C5XTW7_SORBI	4558.C5XTW7	Reactome	MAP-453279	Mitotic G1 phase and G1/S transition
C5XTW7_SORBI	4558.C5XTW7	Reactome	MAP-5683057	MAPK family signaling cascades
C5XTW7_SORBI	4558.C5XTW7	Reactome	MAP-5688426	Deubiquitination
C5XTW7_SORBI	4558.C5XTW7	Reactome	MAP-5689603	UCH proteinases
C5XTW7_SORBI	4558.C5XTW7	Reactome	MAP-5689880	Ub-specific processing proteases
C5XTW7_SORBI	4558.C5XTW7	Reactome	MAP-597592	Post-translational protein modification
C5XTW7_SORBI	4558.C5XTW7	Reactome	MAP-6807070	PTEN Regulation
C5XTW7_SORBI	4558.C5XTW7	Reactome	MAP-68882	Mitotic Anaphase
C5XTW7_SORBI	4558.C5XTW7	Reactome	MAP-68886	M Phase
C5XTW7_SORBI	4558.C5XTW7	Reactome	MAP-68949	Orc1 removal from chromatin
C5XTW7_SORBI	4558.C5XTW7	Reactome	MAP-69017	CDK-mediated phosphorylation and removal of Cdc6
C5XTW7_SORBI	4558.C5XTW7	Reactome	MAP-69052	Switching of origins to a post-replicative state
C5XTW7_SORBI	4558.C5XTW7	Reactome	MAP-69202	Cyclin E associated events during G1/S transition
C5XTW7_SORBI	4558.C5XTW7	Reactome	MAP-69206	G1/S Transition
C5XTW7_SORBI	4558.C5XTW7	Reactome	MAP-69239	Synthesis of DNA
C5XTW7_SORBI	4558.C5XTW7	Reactome	MAP-69242	S Phase
C5XTW7_SORBI	4558.C5XTW7	Reactome	MAP-69275	G2/M Transition
C5XTW7_SORBI	4558.C5XTW7	Reactome	MAP-69278	Cell Cycle, Mitotic
C5XTW7_SORBI	4558.C5XTW7	Reactome	MAP-69306	DNA Replication
C5XTW7_SORBI	4558.C5XTW7	Reactome	MAP-69601	Ubiquitin Mediated Degradation of Phosphorylated Cdc25A
C5XTW7_SORBI	4558.C5XTW7	Reactome	MAP-69610	p53-Independent DNA Damage Response
C5XTW7_SORBI	4558.C5XTW7	Reactome	MAP-69613	p53-Independent G1/S DNA damage checkpoint
C5XTW7_SORBI	4558.C5XTW7	Reactome	MAP-69615	G1/S DNA Damage Checkpoints
C5XTW7_SORBI	4558.C5XTW7	Reactome	MAP-69620	Cell Cycle Checkpoints
C5XTW7_SORBI	4558.C5XTW7	Reactome	MAP-69656	Cyclin A:Cdk2-associated events at S phase entry
C5XTW7_SORBI	4558.C5XTW7	Reactome	MAP-71291	Metabolism of amino acids and derivatives
C5XTW7_SORBI	4558.C5XTW7	Reactome	MAP-75815	Ubiquitin-dependent degradation of Cyclin D
C5XTW7_SORBI	4558.C5XTW7	Reactome	MAP-8854050	FBXL7 down-regulates AURKA during mitotic entry and in early mitosis
C5XTW7_SORBI	4558.C5XTW7	Reactome	MAP-8948751	Regulation of PTEN stability and activity
C5XTW7_SORBI	4558.C5XTW7	Reactome	MAP-8951664	Neddylation
C5XTW7_SORBI	4558.C5XTW7	Reactome	MAP-8953897	Cellular responses to stimuli
C5XTW7_SORBI	4558.C5XTW7	Reactome	MAP-9006925	Intracellular signaling by second messengers
C5XTW7_SORBI	4558.C5XTW7	Reactome	MAP-9711123	Cellular response to chemical stress
C5XTW7_SORBI	4558.C5XTW7	Reactome	MAP-9755511	KEAP1-NFE2L2 pathway
C5XTW7_SORBI	4558.C5XTW7	Reactome	MAP-983168	Antigen processing: Ubiquitination & Proteasome degradation
C5XTW7_SORBI	4558.C5XTW7	Reactome	MAP-983169	Class I MHC mediated antigen processing & presentation
C5XTW7_SORBI	4558.C5XTW7	COMPARTMENTS	GOCC:0000502	Proteasome complex
C5XTW7_SORBI	4558.C5XTW7	COMPARTMENTS	GOCC:0005622	Intracellular
C5XTW7_SORBI	4558.C5XTW7	COMPARTMENTS	GOCC:0005839	Proteasome core complex
C5XTW7_SORBI	4558.C5XTW7	COMPARTMENTS	GOCC:0019773	Proteasome core complex, alpha-subunit complex
C5XTW7_SORBI	4558.C5XTW7	COMPARTMENTS	GOCC:0032991	Protein-containing complex
C5XTW7_SORBI	4558.C5XTW7	COMPARTMENTS	GOCC:1902494	Catalytic complex
C5XTW7_SORBI	4558.C5XTW7	COMPARTMENTS	GOCC:1905368	Peptidase complex
C5XTW7_SORBI	4558.C5XTW7	COMPARTMENTS	GOCC:1905369	Endopeptidase complex
C5XTW7_SORBI	4558.C5XTW7	UniProt Keywords	KW-0378	Hydrolase
C5XTW7_SORBI	4558.C5XTW7	UniProt Keywords	KW-0539	Nucleus
C5XTW7_SORBI	4558.C5XTW7	UniProt Keywords	KW-0645	Protease
C5XTW7_SORBI	4558.C5XTW7	UniProt Keywords	KW-0647	Proteasome
C5XTW7_SORBI	4558.C5XTW7	UniProt Keywords	KW-0888	Threonine protease
C5XTW7_SORBI	4558.C5XTW7	UniProt Keywords	KW-0963	Cytoplasm
C5XTW7_SORBI	4558.C5XTW7	Pfam	PF00227	Proteasome subunit
C5XTW7_SORBI	4558.C5XTW7	InterPro	IPR000426	Proteasome alpha-subunit, N-terminal domain
C5XTW7_SORBI	4558.C5XTW7	InterPro	IPR001353	Proteasome, subunit alpha/beta
C5XTW7_SORBI	4558.C5XTW7	InterPro	IPR023332	Proteasome alpha-type subunit
C5XTW7_SORBI	4558.C5XTW7	InterPro	IPR029055	Nucleophile aminohydrolases, N-terminal
C5XTW7_SORBI	4558.C5XTW7	InterPro	IPR035144	Proteasome subunit alpha 1
C5XTW7_SORBI	4558.C5XTW7	SMART	SM00948	Proteasome subunit A N-terminal signature Add an annotation
C5XWW6_SORBI	4558.C5XWW6	GO Process	GO:0006508	Proteolysis
C5XWW6_SORBI	4558.C5XWW6	GO Process	GO:0006511	Ubiquitin-dependent protein catabolic process
C5XWW6_SORBI	4558.C5XWW6	GO Process	GO:0006807	Nitrogen compound metabolic process
C5XWW6_SORBI	4558.C5XWW6	GO Process	GO:0008152	Metabolic process
C5XWW6_SORBI	4558.C5XWW6	GO Process	GO:0009056	Catabolic process
C5XWW6_SORBI	4558.C5XWW6	GO Process	GO:0009057	Macromolecule catabolic process
C5XWW6_SORBI	4558.C5XWW6	GO Process	GO:0009987	Cellular process
C5XWW6_SORBI	4558.C5XWW6	GO Process	GO:0010498	Proteasomal protein catabolic process
C5XWW6_SORBI	4558.C5XWW6	GO Process	GO:0019538	Protein metabolic process
C5XWW6_SORBI	4558.C5XWW6	GO Process	GO:0019941	Modification-dependent protein catabolic process
C5XWW6_SORBI	4558.C5XWW6	GO Process	GO:0030163	Protein catabolic process
C5XWW6_SORBI	4558.C5XWW6	GO Process	GO:0043161	Proteasome-mediated ubiquitin-dependent protein catabolic process
C5XWW6_SORBI	4558.C5XWW6	GO Process	GO:0043170	Macromolecule metabolic process
C5XWW6_SORBI	4558.C5XWW6	GO Process	GO:0043632	Modification-dependent macromolecule catabolic process
C5XWW6_SORBI	4558.C5XWW6	GO Process	GO:0044237	Cellular metabolic process
C5XWW6_SORBI	4558.C5XWW6	GO Process	GO:0044238	Primary metabolic process
C5XWW6_SORBI	4558.C5XWW6	GO Process	GO:0044248	Cellular catabolic process
C5XWW6_SORBI	4558.C5XWW6	GO Process	GO:0044260	Cellular macromolecule metabolic process
C5XWW6_SORBI	4558.C5XWW6	GO Process	GO:0044265	Cellular macromolecule catabolic process
C5XWW6_SORBI	4558.C5XWW6	GO Process	GO:0051603	Proteolysis involved in protein catabolic process
C5XWW6_SORBI	4558.C5XWW6	GO Process	GO:0071704	Organic substance metabolic process
C5XWW6_SORBI	4558.C5XWW6	GO Process	GO:1901564	Organonitrogen compound metabolic process
C5XWW6_SORBI	4558.C5XWW6	GO Process	GO:1901565	Organonitrogen compound catabolic process
C5XWW6_SORBI	4558.C5XWW6	GO Process	GO:1901575	Organic substance catabolic process
C5XWW6_SORBI	4558.C5XWW6	GO Component	GO:0000502	Proteasome complex
C5XWW6_SORBI	4558.C5XWW6	GO Component	GO:0005622	Intracellular anatomical structure
C5XWW6_SORBI	4558.C5XWW6	GO Component	GO:0005634	Nucleus
C5XWW6_SORBI	4558.C5XWW6	GO Component	GO:0005737	Cytoplasm
C5XWW6_SORBI	4558.C5XWW6	GO Component	GO:0005839	Proteasome core complex
C5XWW6_SORBI	4558.C5XWW6	GO Component	GO:0019774	Proteasome core complex, beta-subunit complex
C5XWW6_SORBI	4558.C5XWW6	GO Component	GO:0032991	Protein-containing complex
C5XWW6_SORBI	4558.C5XWW6	GO Component	GO:0043226	Organelle
C5XWW6_SORBI	4558.C5XWW6	GO Component	GO:0043227	Membrane-bounded organelle
C5XWW6_SORBI	4558.C5XWW6	GO Component	GO:0043229	Intracellular organelle
C5XWW6_SORBI	4558.C5XWW6	GO Component	GO:0043231	Intracellular membrane-bounded organelle
C5XWW6_SORBI	4558.C5XWW6	GO Component	GO:0110165	Cellular anatomical entity
C5XWW6_SORBI	4558.C5XWW6	GO Component	GO:0140535	Intracellular protein-containing complex
C5XWW6_SORBI	4558.C5XWW6	GO Component	GO:1902494	Catalytic complex
C5XWW6_SORBI	4558.C5XWW6	GO Component	GO:1905368	Peptidase complex
C5XWW6_SORBI	4558.C5XWW6	GO Component	GO:1905369	Endopeptidase complex
C5XWW6_SORBI	4558.C5XWW6	STRING clusters	CL:6921	Mixed, incl. SCF(Skp2)-mediated degradation of p27/p21, and Neddylation
C5XWW6_SORBI	4558.C5XWW6	STRING clusters	CL:6922	Proteasome complex, and Ubiquitin homologues
C5XWW6_SORBI	4558.C5XWW6	STRING clusters	CL:6923	Proteasome complex, and Ubiquitin homologues
C5XWW6_SORBI	4558.C5XWW6	STRING clusters	CL:6924	Proteasome complex, and Proteasome assembly
C5XWW6_SORBI	4558.C5XWW6	STRING clusters	CL:6927	Proteasome complex, and Ubiquitin carboxyl-terminal hydrolase, family 1
C5XWW6_SORBI	4558.C5XWW6	STRING clusters	CL:6931	Proteasome complex
C5XWW6_SORBI	4558.C5XWW6	STRING clusters	CL:6934	Proteasome complex
C5XWW6_SORBI	4558.C5XWW6	STRING clusters	CL:6937	Proteasome complex
C5XWW6_SORBI	4558.C5XWW6	STRING clusters	CL:6940	Proteasome complex
C5XWW6_SORBI	4558.C5XWW6	STRING clusters	CL:6944	Proteasome
C5XWW6_SORBI	4558.C5XWW6	STRING clusters	CL:6948	Proteasome
C5XWW6_SORBI	4558.C5XWW6	STRING clusters	CL:7000	Threonine protease
C5XWW6_SORBI	4558.C5XWW6	STRING clusters	CL:7032	Threonine protease
C5XWW6_SORBI	4558.C5XWW6	KEGG	sbi03050	Proteasome
C5XWW6_SORBI	4558.C5XWW6	Reactome	MAP-1236975	Antigen processing-Cross presentation
C5XWW6_SORBI	4558.C5XWW6	Reactome	MAP-1236978	Cross-presentation of soluble exogenous antigens (endosomes)
C5XWW6_SORBI	4558.C5XWW6	Reactome	MAP-1280218	Adaptive Immune System
C5XWW6_SORBI	4558.C5XWW6	Reactome	MAP-162582	Signal Transduction
C5XWW6_SORBI	4558.C5XWW6	Reactome	MAP-1640170	Cell Cycle
C5XWW6_SORBI	4558.C5XWW6	Reactome	MAP-168256	Immune System
C5XWW6_SORBI	4558.C5XWW6	Reactome	MAP-174084	Autodegradation of Cdh1 by Cdh1:APC/C
C5XWW6_SORBI	4558.C5XWW6	Reactome	MAP-174143	APC/C-mediated degradation of cell cycle proteins
C5XWW6_SORBI	4558.C5XWW6	Reactome	MAP-174178	APC/C:Cdh1 mediated degradation of Cdc20 and other APC/C:Cdh1 targeted proteins in late mitosis/early G1
C5XWW6_SORBI	4558.C5XWW6	Reactome	MAP-187577	SCF(Skp2)-mediated degradation of p27/p21
C5XWW6_SORBI	4558.C5XWW6	Reactome	MAP-2262752	Cellular responses to stress
C5XWW6_SORBI	4558.C5XWW6	Reactome	MAP-392499	Metabolism of proteins
C5XWW6_SORBI	4558.C5XWW6	Reactome	MAP-453276	Regulation of mitotic cell cycle
C5XWW6_SORBI	4558.C5XWW6	Reactome	MAP-453279	Mitotic G1 phase and G1/S transition
C5XWW6_SORBI	4558.C5XWW6	Reactome	MAP-5688426	Deubiquitination
C5XWW6_SORBI	4558.C5XWW6	Reactome	MAP-5689603	UCH proteinases
C5XWW6_SORBI	4558.C5XWW6	Reactome	MAP-5689880	Ub-specific processing proteases
C5XWW6_SORBI	4558.C5XWW6	Reactome	MAP-597592	Post-translational protein modification
C5XWW6_SORBI	4558.C5XWW6	Reactome	MAP-68949	Orc1 removal from chromatin
C5XWW6_SORBI	4558.C5XWW6	Reactome	MAP-69017	CDK-mediated phosphorylation and removal of Cdc6
C5XWW6_SORBI	4558.C5XWW6	Reactome	MAP-69052	Switching of origins to a post-replicative state
C5XWW6_SORBI	4558.C5XWW6	Reactome	MAP-69202	Cyclin E associated events during G1/S transition
C5XWW6_SORBI	4558.C5XWW6	Reactome	MAP-69206	G1/S Transition
C5XWW6_SORBI	4558.C5XWW6	Reactome	MAP-69239	Synthesis of DNA
C5XWW6_SORBI	4558.C5XWW6	Reactome	MAP-69242	S Phase
C5XWW6_SORBI	4558.C5XWW6	Reactome	MAP-69278	Cell Cycle, Mitotic
C5XWW6_SORBI	4558.C5XWW6	Reactome	MAP-69306	DNA Replication
C5XWW6_SORBI	4558.C5XWW6	Reactome	MAP-69656	Cyclin A:Cdk2-associated events at S phase entry
C5XWW6_SORBI	4558.C5XWW6	Reactome	MAP-8951664	Neddylation
C5XWW6_SORBI	4558.C5XWW6	Reactome	MAP-8953897	Cellular responses to stimuli
C5XWW6_SORBI	4558.C5XWW6	Reactome	MAP-9711123	Cellular response to chemical stress
C5XWW6_SORBI	4558.C5XWW6	Reactome	MAP-9755511	KEAP1-NFE2L2 pathway
C5XWW6_SORBI	4558.C5XWW6	Reactome	MAP-983168	Antigen processing: Ubiquitination & Proteasome degradation
C5XWW6_SORBI	4558.C5XWW6	Reactome	MAP-983169	Class I MHC mediated antigen processing & presentation
C5XWW6_SORBI	4558.C5XWW6	COMPARTMENTS	GOCC:0000502	Proteasome complex
C5XWW6_SORBI	4558.C5XWW6	COMPARTMENTS	GOCC:0005622	Intracellular
C5XWW6_SORBI	4558.C5XWW6	COMPARTMENTS	GOCC:0005839	Proteasome core complex
C5XWW6_SORBI	4558.C5XWW6	COMPARTMENTS	GOCC:0019774	Proteasome core complex, beta-subunit complex
C5XWW6_SORBI	4558.C5XWW6	COMPARTMENTS	GOCC:0032991	Protein-containing complex
C5XWW6_SORBI	4558.C5XWW6	COMPARTMENTS	GOCC:1902494	Catalytic complex
C5XWW6_SORBI	4558.C5XWW6	COMPARTMENTS	GOCC:1905368	Peptidase complex
C5XWW6_SORBI	4558.C5XWW6	COMPARTMENTS	GOCC:1905369	Endopeptidase complex
C5XWW6_SORBI	4558.C5XWW6	UniProt Keywords	KW-0378	Hydrolase
C5XWW6_SORBI	4558.C5XWW6	UniProt Keywords	KW-0539	Nucleus
C5XWW6_SORBI	4558.C5XWW6	UniProt Keywords	KW-0645	Protease
C5XWW6_SORBI	4558.C5XWW6	UniProt Keywords	KW-0647	Proteasome
C5XWW6_SORBI	4558.C5XWW6	UniProt Keywords	KW-0888	Threonine protease
C5XWW6_SORBI	4558.C5XWW6	UniProt Keywords	KW-0963	Cytoplasm
C5XWW6_SORBI	4558.C5XWW6	Pfam	PF00227	Proteasome subunit
C5XWW6_SORBI	4558.C5XWW6	InterPro	IPR001353	Proteasome, subunit alpha/beta
C5XWW6_SORBI	4558.C5XWW6	InterPro	IPR016050	Proteasome beta-type subunit, conserved site
C5XWW6_SORBI	4558.C5XWW6	InterPro	IPR023333	Proteasome B-type subunit
C5XWW6_SORBI	4558.C5XWW6	InterPro	IPR029055	Nucleophile aminohydrolases, N-terminal
C5XWW6_SORBI	4558.C5XWW6	InterPro	IPR033811	Proteasome beta 3 subunit
C5XY69_SORBI	4558.C5XY69	GO Process	GO:0006508	Proteolysis
C5XY69_SORBI	4558.C5XY69	GO Process	GO:0006511	Ubiquitin-dependent protein catabolic process
C5XY69_SORBI	4558.C5XY69	GO Process	GO:0006807	Nitrogen compound metabolic process
C5XY69_SORBI	4558.C5XY69	GO Process	GO:0008152	Metabolic process
C5XY69_SORBI	4558.C5XY69	GO Process	GO:0009056	Catabolic process
C5XY69_SORBI	4558.C5XY69	GO Process	GO:0009057	Macromolecule catabolic process
C5XY69_SORBI	4558.C5XY69	GO Process	GO:0009987	Cellular process
C5XY69_SORBI	4558.C5XY69	GO Process	GO:0019538	Protein metabolic process
C5XY69_SORBI	4558.C5XY69	GO Process	GO:0019941	Modification-dependent protein catabolic process
C5XY69_SORBI	4558.C5XY69	GO Process	GO:0030163	Protein catabolic process
C5XY69_SORBI	4558.C5XY69	GO Process	GO:0043170	Macromolecule metabolic process
C5XY69_SORBI	4558.C5XY69	GO Process	GO:0043632	Modification-dependent macromolecule catabolic process
C5XY69_SORBI	4558.C5XY69	GO Process	GO:0044237	Cellular metabolic process
C5XY69_SORBI	4558.C5XY69	GO Process	GO:0044238	Primary metabolic process
C5XY69_SORBI	4558.C5XY69	GO Process	GO:0044248	Cellular catabolic process
C5XY69_SORBI	4558.C5XY69	GO Process	GO:0044260	Cellular macromolecule metabolic process
C5XY69_SORBI	4558.C5XY69	GO Process	GO:0044265	Cellular macromolecule catabolic process
C5XY69_SORBI	4558.C5XY69	GO Process	GO:0051603	Proteolysis involved in protein catabolic process
C5XY69_SORBI	4558.C5XY69	GO Process	GO:0071704	Organic substance metabolic process
C5XY69_SORBI	4558.C5XY69	GO Process	GO:1901564	Organonitrogen compound metabolic process
C5XY69_SORBI	4558.C5XY69	GO Process	GO:1901565	Organonitrogen compound catabolic process
C5XY69_SORBI	4558.C5XY69	GO Process	GO:1901575	Organic substance catabolic process
C5XY69_SORBI	4558.C5XY69	GO Component	GO:0000502	Proteasome complex
C5XY69_SORBI	4558.C5XY69	GO Component	GO:0005622	Intracellular anatomical structure
C5XY69_SORBI	4558.C5XY69	GO Component	GO:0005634	Nucleus
C5XY69_SORBI	4558.C5XY69	GO Component	GO:0005737	Cytoplasm
C5XY69_SORBI	4558.C5XY69	GO Component	GO:0005839	Proteasome core complex
C5XY69_SORBI	4558.C5XY69	GO Component	GO:0019773	Proteasome core complex, alpha-subunit complex
C5XY69_SORBI	4558.C5XY69	GO Component	GO:0032991	Protein-containing complex
C5XY69_SORBI	4558.C5XY69	GO Component	GO:0043226	Organelle
C5XY69_SORBI	4558.C5XY69	GO Component	GO:0043227	Membrane-bounded organelle
C5XY69_SORBI	4558.C5XY69	GO Component	GO:0043229	Intracellular organelle
C5XY69_SORBI	4558.C5XY69	GO Component	GO:0043231	Intracellular membrane-bounded organelle
C5XY69_SORBI	4558.C5XY69	GO Component	GO:0110165	Cellular anatomical entity
C5XY69_SORBI	4558.C5XY69	GO Component	GO:0140535	Intracellular protein-containing complex
C5XY69_SORBI	4558.C5XY69	GO Component	GO:1902494	Catalytic complex
C5XY69_SORBI	4558.C5XY69	GO Component	GO:1905368	Peptidase complex
C5XY69_SORBI	4558.C5XY69	GO Component	GO:1905369	Endopeptidase complex
C5XY69_SORBI	4558.C5XY69	STRING clusters	CL:6921	Mixed, incl. SCF(Skp2)-mediated degradation of p27/p21, and Neddylation
C5XY69_SORBI	4558.C5XY69	STRING clusters	CL:6922	Proteasome complex, and Ubiquitin homologues
C5XY69_SORBI	4558.C5XY69	STRING clusters	CL:6923	Proteasome complex, and Ubiquitin homologues
C5XY69_SORBI	4558.C5XY69	STRING clusters	CL:6924	Proteasome complex, and Proteasome assembly
C5XY69_SORBI	4558.C5XY69	STRING clusters	CL:6927	Proteasome complex, and Ubiquitin carboxyl-terminal hydrolase, family 1
C5XY69_SORBI	4558.C5XY69	STRING clusters	CL:6931	Proteasome complex
C5XY69_SORBI	4558.C5XY69	STRING clusters	CL:6934	Proteasome complex
C5XY69_SORBI	4558.C5XY69	STRING clusters	CL:6937	Proteasome complex
C5XY69_SORBI	4558.C5XY69	STRING clusters	CL:6940	Proteasome complex
C5XY69_SORBI	4558.C5XY69	STRING clusters	CL:6944	Proteasome
C5XY69_SORBI	4558.C5XY69	STRING clusters	CL:6948	Proteasome
C5XY69_SORBI	4558.C5XY69	STRING clusters	CL:7000	Threonine protease
C5XY69_SORBI	4558.C5XY69	STRING clusters	CL:7001	Threonine protease
C5XY69_SORBI	4558.C5XY69	STRING clusters	CL:7006	Threonine protease
C5XY69_SORBI	4558.C5XY69	KEGG	sbi03050	Proteasome
C5XY69_SORBI	4558.C5XY69	Reactome	MAP-1236975	Antigen processing-Cross presentation
C5XY69_SORBI	4558.C5XY69	Reactome	MAP-1236978	Cross-presentation of soluble exogenous antigens (endosomes)
C5XY69_SORBI	4558.C5XY69	Reactome	MAP-1280218	Adaptive Immune System
C5XY69_SORBI	4558.C5XY69	Reactome	MAP-162582	Signal Transduction
C5XY69_SORBI	4558.C5XY69	Reactome	MAP-1640170	Cell Cycle
C5XY69_SORBI	4558.C5XY69	Reactome	MAP-168249	Innate Immune System
C5XY69_SORBI	4558.C5XY69	Reactome	MAP-168256	Immune System
C5XY69_SORBI	4558.C5XY69	Reactome	MAP-174084	Autodegradation of Cdh1 by Cdh1:APC/C
C5XY69_SORBI	4558.C5XY69	Reactome	MAP-174143	APC/C-mediated degradation of cell cycle proteins
C5XY69_SORBI	4558.C5XY69	Reactome	MAP-174178	APC/C:Cdh1 mediated degradation of Cdc20 and other APC/C:Cdh1 targeted proteins in late mitosis/early G1
C5XY69_SORBI	4558.C5XY69	Reactome	MAP-187577	SCF(Skp2)-mediated degradation of p27/p21
C5XY69_SORBI	4558.C5XY69	Reactome	MAP-2262752	Cellular responses to stress
C5XY69_SORBI	4558.C5XY69	Reactome	MAP-392499	Metabolism of proteins
C5XY69_SORBI	4558.C5XY69	Reactome	MAP-453276	Regulation of mitotic cell cycle
C5XY69_SORBI	4558.C5XY69	Reactome	MAP-453279	Mitotic G1 phase and G1/S transition
C5XY69_SORBI	4558.C5XY69	Reactome	MAP-5688426	Deubiquitination
C5XY69_SORBI	4558.C5XY69	Reactome	MAP-5689603	UCH proteinases
C5XY69_SORBI	4558.C5XY69	Reactome	MAP-5689880	Ub-specific processing proteases
C5XY69_SORBI	4558.C5XY69	Reactome	MAP-597592	Post-translational protein modification
C5XY69_SORBI	4558.C5XY69	Reactome	MAP-6798695	Neutrophil degranulation
C5XY69_SORBI	4558.C5XY69	Reactome	MAP-69202	Cyclin E associated events during G1/S transition
C5XY69_SORBI	4558.C5XY69	Reactome	MAP-69206	G1/S Transition
C5XY69_SORBI	4558.C5XY69	Reactome	MAP-69242	S Phase
C5XY69_SORBI	4558.C5XY69	Reactome	MAP-69278	Cell Cycle, Mitotic
C5XY69_SORBI	4558.C5XY69	Reactome	MAP-69306	DNA Replication
C5XY69_SORBI	4558.C5XY69	Reactome	MAP-69656	Cyclin A:Cdk2-associated events at S phase entry
C5XY69_SORBI	4558.C5XY69	Reactome	MAP-8953897	Cellular responses to stimuli
C5XY69_SORBI	4558.C5XY69	Reactome	MAP-9711123	Cellular response to chemical stress
C5XY69_SORBI	4558.C5XY69	Reactome	MAP-9755511	KEAP1-NFE2L2 pathway
C5XY69_SORBI	4558.C5XY69	Reactome	MAP-983169	Class I MHC mediated antigen processing & presentation
C5XY69_SORBI	4558.C5XY69	COMPARTMENTS	GOCC:0000502	Proteasome complex
C5XY69_SORBI	4558.C5XY69	COMPARTMENTS	GOCC:0005622	Intracellular
C5XY69_SORBI	4558.C5XY69	COMPARTMENTS	GOCC:0005839	Proteasome core complex
C5XY69_SORBI	4558.C5XY69	COMPARTMENTS	GOCC:0019773	Proteasome core complex, alpha-subunit complex
C5XY69_SORBI	4558.C5XY69	COMPARTMENTS	GOCC:0032991	Protein-containing complex
C5XY69_SORBI	4558.C5XY69	COMPARTMENTS	GOCC:1902494	Catalytic complex
C5XY69_SORBI	4558.C5XY69	COMPARTMENTS	GOCC:1905368	Peptidase complex
C5XY69_SORBI	4558.C5XY69	COMPARTMENTS	GOCC:1905369	Endopeptidase complex
C5XY69_SORBI	4558.C5XY69	UniProt Keywords	KW-0378	Hydrolase
C5XY69_SORBI	4558.C5XY69	UniProt Keywords	KW-0539	Nucleus
C5XY69_SORBI	4558.C5XY69	UniProt Keywords	KW-0645	Protease
C5XY69_SORBI	4558.C5XY69	UniProt Keywords	KW-0647	Proteasome
C5XY69_SORBI	4558.C5XY69	UniProt Keywords	KW-0888	Threonine protease
C5XY69_SORBI	4558.C5XY69	UniProt Keywords	KW-0963	Cytoplasm
C5XY69_SORBI	4558.C5XY69	Pfam	PF00227	Proteasome subunit
C5XY69_SORBI	4558.C5XY69	InterPro	IPR000426	Proteasome alpha-subunit, N-terminal domain
C5XY69_SORBI	4558.C5XY69	InterPro	IPR001353	Proteasome, subunit alpha/beta
C5XY69_SORBI	4558.C5XY69	InterPro	IPR023332	Proteasome alpha-type subunit
C5XY69_SORBI	4558.C5XY69	InterPro	IPR029055	Nucleophile aminohydrolases, N-terminal
C5XY69_SORBI	4558.C5XY69	SMART	SM00948	Proteasome subunit A N-terminal signature Add an annotation
C5Y6F3_SORBI	4558.C5Y6F3	GO Process	GO:0006508	Proteolysis
C5Y6F3_SORBI	4558.C5Y6F3	GO Process	GO:0006511	Ubiquitin-dependent protein catabolic process
C5Y6F3_SORBI	4558.C5Y6F3	GO Process	GO:0006807	Nitrogen compound metabolic process
C5Y6F3_SORBI	4558.C5Y6F3	GO Process	GO:0008152	Metabolic process
C5Y6F3_SORBI	4558.C5Y6F3	GO Process	GO:0009056	Catabolic process
C5Y6F3_SORBI	4558.C5Y6F3	GO Process	GO:0009057	Macromolecule catabolic process
C5Y6F3_SORBI	4558.C5Y6F3	GO Process	GO:0009987	Cellular process
C5Y6F3_SORBI	4558.C5Y6F3	GO Process	GO:0010498	Proteasomal protein catabolic process
C5Y6F3_SORBI	4558.C5Y6F3	GO Process	GO:0019538	Protein metabolic process
C5Y6F3_SORBI	4558.C5Y6F3	GO Process	GO:0019941	Modification-dependent protein catabolic process
C5Y6F3_SORBI	4558.C5Y6F3	GO Process	GO:0030163	Protein catabolic process
C5Y6F3_SORBI	4558.C5Y6F3	GO Process	GO:0043161	Proteasome-mediated ubiquitin-dependent protein catabolic process
C5Y6F3_SORBI	4558.C5Y6F3	GO Process	GO:0043170	Macromolecule metabolic process
C5Y6F3_SORBI	4558.C5Y6F3	GO Process	GO:0043632	Modification-dependent macromolecule catabolic process
C5Y6F3_SORBI	4558.C5Y6F3	GO Process	GO:0044237	Cellular metabolic process
C5Y6F3_SORBI	4558.C5Y6F3	GO Process	GO:0044238	Primary metabolic process
C5Y6F3_SORBI	4558.C5Y6F3	GO Process	GO:0044248	Cellular catabolic process
C5Y6F3_SORBI	4558.C5Y6F3	GO Process	GO:0044260	Cellular macromolecule metabolic process
C5Y6F3_SORBI	4558.C5Y6F3	GO Process	GO:0044265	Cellular macromolecule catabolic process
C5Y6F3_SORBI	4558.C5Y6F3	GO Process	GO:0051603	Proteolysis involved in protein catabolic process
C5Y6F3_SORBI	4558.C5Y6F3	GO Process	GO:0071704	Organic substance metabolic process
C5Y6F3_SORBI	4558.C5Y6F3	GO Process	GO:1901564	Organonitrogen compound metabolic process
C5Y6F3_SORBI	4558.C5Y6F3	GO Process	GO:1901565	Organonitrogen compound catabolic process
C5Y6F3_SORBI	4558.C5Y6F3	GO Process	GO:1901575	Organic substance catabolic process
C5Y6F3_SORBI	4558.C5Y6F3	GO Function	GO:0003735	Structural constituent of ribosome
C5Y6F3_SORBI	4558.C5Y6F3	GO Function	GO:0003824	Catalytic activity
C5Y6F3_SORBI	4558.C5Y6F3	GO Function	GO:0004518	Nuclease activity
C5Y6F3_SORBI	4558.C5Y6F3	GO Function	GO:0004540	Ribonuclease activity
C5Y6F3_SORBI	4558.C5Y6F3	GO Function	GO:0005198	Structural molecule activity
C5Y6F3_SORBI	4558.C5Y6F3	GO Function	GO:0016787	Hydrolase activity
C5Y6F3_SORBI	4558.C5Y6F3	GO Function	GO:0016788	Hydrolase activity, acting on ester bonds
C5Y6F3_SORBI	4558.C5Y6F3	GO Function	GO:0140098	Catalytic activity, acting on RNA
C5Y6F3_SORBI	4558.C5Y6F3	GO Function	GO:0140640	Catalytic activity, acting on a nucleic acid
C5Y6F3_SORBI	4558.C5Y6F3	GO Component	GO:0000502	Proteasome complex
C5Y6F3_SORBI	4558.C5Y6F3	GO Component	GO:0005622	Intracellular anatomical structure
C5Y6F3_SORBI	4558.C5Y6F3	GO Component	GO:0005634	Nucleus
C5Y6F3_SORBI	4558.C5Y6F3	GO Component	GO:0005737	Cytoplasm
C5Y6F3_SORBI	4558.C5Y6F3	GO Component	GO:0005839	Proteasome core complex
C5Y6F3_SORBI	4558.C5Y6F3	GO Component	GO:0019773	Proteasome core complex, alpha-subunit complex
C5Y6F3_SORBI	4558.C5Y6F3	GO Component	GO:0032991	Protein-containing complex
C5Y6F3_SORBI	4558.C5Y6F3	GO Component	GO:0043226	Organelle
C5Y6F3_SORBI	4558.C5Y6F3	GO Component	GO:0043227	Membrane-bounded organelle
C5Y6F3_SORBI	4558.C5Y6F3	GO Component	GO:0043229	Intracellular organelle
C5Y6F3_SORBI	4558.C5Y6F3	GO Component	GO:0043231	Intracellular membrane-bounded organelle
C5Y6F3_SORBI	4558.C5Y6F3	GO Component	GO:0110165	Cellular anatomical entity
C5Y6F3_SORBI	4558.C5Y6F3	GO Component	GO:0140535	Intracellular protein-containing complex
C5Y6F3_SORBI	4558.C5Y6F3	GO Component	GO:1902494	Catalytic complex
C5Y6F3_SORBI	4558.C5Y6F3	GO Component	GO:1905368	Peptidase complex
C5Y6F3_SORBI	4558.C5Y6F3	GO Component	GO:1905369	Endopeptidase complex
C5Y6F3_SORBI	4558.C5Y6F3	STRING clusters	CL:6921	Mixed, incl. SCF(Skp2)-mediated degradation of p27/p21, and Neddylation
C5Y6F3_SORBI	4558.C5Y6F3	STRING clusters	CL:6922	Proteasome complex, and Ubiquitin homologues
C5Y6F3_SORBI	4558.C5Y6F3	STRING clusters	CL:6923	Proteasome complex, and Ubiquitin homologues
C5Y6F3_SORBI	4558.C5Y6F3	STRING clusters	CL:6924	Proteasome complex, and Proteasome assembly
C5Y6F3_SORBI	4558.C5Y6F3	STRING clusters	CL:6927	Proteasome complex, and Ubiquitin carboxyl-terminal hydrolase, family 1
C5Y6F3_SORBI	4558.C5Y6F3	STRING clusters	CL:6931	Proteasome complex
C5Y6F3_SORBI	4558.C5Y6F3	STRING clusters	CL:6934	Proteasome complex
C5Y6F3_SORBI	4558.C5Y6F3	STRING clusters	CL:6937	Proteasome complex
C5Y6F3_SORBI	4558.C5Y6F3	STRING clusters	CL:6940	Proteasome complex
C5Y6F3_SORBI	4558.C5Y6F3	STRING clusters	CL:6944	Proteasome
C5Y6F3_SORBI	4558.C5Y6F3	STRING clusters	CL:6948	Proteasome
C5Y6F3_SORBI	4558.C5Y6F3	STRING clusters	CL:7000	Threonine protease
C5Y6F3_SORBI	4558.C5Y6F3	STRING clusters	CL:7001	Threonine protease
C5Y6F3_SORBI	4558.C5Y6F3	KEGG	sbi03050	Proteasome
C5Y6F3_SORBI	4558.C5Y6F3	Reactome	MAP-1236975	Antigen processing-Cross presentation
C5Y6F3_SORBI	4558.C5Y6F3	Reactome	MAP-1236978	Cross-presentation of soluble exogenous antigens (endosomes)
C5Y6F3_SORBI	4558.C5Y6F3	Reactome	MAP-1280218	Adaptive Immune System
C5Y6F3_SORBI	4558.C5Y6F3	Reactome	MAP-162582	Signal Transduction
C5Y6F3_SORBI	4558.C5Y6F3	Reactome	MAP-1640170	Cell Cycle
C5Y6F3_SORBI	4558.C5Y6F3	Reactome	MAP-168249	Innate Immune System
C5Y6F3_SORBI	4558.C5Y6F3	Reactome	MAP-168256	Immune System
C5Y6F3_SORBI	4558.C5Y6F3	Reactome	MAP-174084	Autodegradation of Cdh1 by Cdh1:APC/C
C5Y6F3_SORBI	4558.C5Y6F3	Reactome	MAP-174143	APC/C-mediated degradation of cell cycle proteins
C5Y6F3_SORBI	4558.C5Y6F3	Reactome	MAP-174178	APC/C:Cdh1 mediated degradation of Cdc20 and other APC/C:Cdh1 targeted proteins in late mitosis/early G1
C5Y6F3_SORBI	4558.C5Y6F3	Reactome	MAP-187577	SCF(Skp2)-mediated degradation of p27/p21
C5Y6F3_SORBI	4558.C5Y6F3	Reactome	MAP-2262752	Cellular responses to stress
C5Y6F3_SORBI	4558.C5Y6F3	Reactome	MAP-392499	Metabolism of proteins
C5Y6F3_SORBI	4558.C5Y6F3	Reactome	MAP-453276	Regulation of mitotic cell cycle
C5Y6F3_SORBI	4558.C5Y6F3	Reactome	MAP-453279	Mitotic G1 phase and G1/S transition
C5Y6F3_SORBI	4558.C5Y6F3	Reactome	MAP-5688426	Deubiquitination
C5Y6F3_SORBI	4558.C5Y6F3	Reactome	MAP-5689603	UCH proteinases
C5Y6F3_SORBI	4558.C5Y6F3	Reactome	MAP-5689880	Ub-specific processing proteases
C5Y6F3_SORBI	4558.C5Y6F3	Reactome	MAP-597592	Post-translational protein modification
C5Y6F3_SORBI	4558.C5Y6F3	Reactome	MAP-6798695	Neutrophil degranulation
C5Y6F3_SORBI	4558.C5Y6F3	Reactome	MAP-68949	Orc1 removal from chromatin
C5Y6F3_SORBI	4558.C5Y6F3	Reactome	MAP-69017	CDK-mediated phosphorylation and removal of Cdc6
C5Y6F3_SORBI	4558.C5Y6F3	Reactome	MAP-69052	Switching of origins to a post-replicative state
C5Y6F3_SORBI	4558.C5Y6F3	Reactome	MAP-69202	Cyclin E associated events during G1/S transition
C5Y6F3_SORBI	4558.C5Y6F3	Reactome	MAP-69206	G1/S Transition
C5Y6F3_SORBI	4558.C5Y6F3	Reactome	MAP-69239	Synthesis of DNA
C5Y6F3_SORBI	4558.C5Y6F3	Reactome	MAP-69242	S Phase
C5Y6F3_SORBI	4558.C5Y6F3	Reactome	MAP-69278	Cell Cycle, Mitotic
C5Y6F3_SORBI	4558.C5Y6F3	Reactome	MAP-69306	DNA Replication
C5Y6F3_SORBI	4558.C5Y6F3	Reactome	MAP-69656	Cyclin A:Cdk2-associated events at S phase entry
C5Y6F3_SORBI	4558.C5Y6F3	Reactome	MAP-8951664	Neddylation
C5Y6F3_SORBI	4558.C5Y6F3	Reactome	MAP-8953897	Cellular responses to stimuli
C5Y6F3_SORBI	4558.C5Y6F3	Reactome	MAP-9711123	Cellular response to chemical stress
C5Y6F3_SORBI	4558.C5Y6F3	Reactome	MAP-9755511	KEAP1-NFE2L2 pathway
C5Y6F3_SORBI	4558.C5Y6F3	Reactome	MAP-983168	Antigen processing: Ubiquitination & Proteasome degradation
C5Y6F3_SORBI	4558.C5Y6F3	Reactome	MAP-983169	Class I MHC mediated antigen processing & presentation
C5Y6F3_SORBI	4558.C5Y6F3	COMPARTMENTS	GOCC:0000502	Proteasome complex
C5Y6F3_SORBI	4558.C5Y6F3	COMPARTMENTS	GOCC:0005622	Intracellular
C5Y6F3_SORBI	4558.C5Y6F3	COMPARTMENTS	GOCC:0005839	Proteasome core complex
C5Y6F3_SORBI	4558.C5Y6F3	COMPARTMENTS	GOCC:0019773	Proteasome core complex, alpha-subunit complex
C5Y6F3_SORBI	4558.C5Y6F3	COMPARTMENTS	GOCC:0032991	Protein-containing complex
C5Y6F3_SORBI	4558.C5Y6F3	COMPARTMENTS	GOCC:1902494	Catalytic complex
C5Y6F3_SORBI	4558.C5Y6F3	COMPARTMENTS	GOCC:1905368	Peptidase complex
C5Y6F3_SORBI	4558.C5Y6F3	COMPARTMENTS	GOCC:1905369	Endopeptidase complex
C5Y6F3_SORBI	4558.C5Y6F3	UniProt Keywords	KW-0378	Hydrolase
C5Y6F3_SORBI	4558.C5Y6F3	UniProt Keywords	KW-0539	Nucleus
C5Y6F3_SORBI	4558.C5Y6F3	UniProt Keywords	KW-0645	Protease
C5Y6F3_SORBI	4558.C5Y6F3	UniProt Keywords	KW-0647	Proteasome
C5Y6F3_SORBI	4558.C5Y6F3	UniProt Keywords	KW-0888	Threonine protease
C5Y6F3_SORBI	4558.C5Y6F3	UniProt Keywords	KW-0963	Cytoplasm
C5Y6F3_SORBI	4558.C5Y6F3	InterPro	IPR000426	Proteasome alpha-subunit, N-terminal domain
C5Y6F3_SORBI	4558.C5Y6F3	InterPro	IPR001353	Proteasome, subunit alpha/beta
C5Y6F3_SORBI	4558.C5Y6F3	InterPro	IPR023332	Proteasome alpha-type subunit
C5Y6F3_SORBI	4558.C5Y6F3	InterPro	IPR029055	Nucleophile aminohydrolases, N-terminal
C5Y6F3_SORBI	4558.C5Y6F3	InterPro	IPR033812	Proteasome subunit alpha5
C5YH32_SORBI	4558.C5YH32	GO Process	GO:0006508	Proteolysis
C5YH32_SORBI	4558.C5YH32	GO Process	GO:0006511	Ubiquitin-dependent protein catabolic process
C5YH32_SORBI	4558.C5YH32	GO Process	GO:0006807	Nitrogen compound metabolic process
C5YH32_SORBI	4558.C5YH32	GO Process	GO:0008152	Metabolic process
C5YH32_SORBI	4558.C5YH32	GO Process	GO:0009056	Catabolic process
C5YH32_SORBI	4558.C5YH32	GO Process	GO:0009057	Macromolecule catabolic process
C5YH32_SORBI	4558.C5YH32	GO Process	GO:0009987	Cellular process
C5YH32_SORBI	4558.C5YH32	GO Process	GO:0019538	Protein metabolic process
C5YH32_SORBI	4558.C5YH32	GO Process	GO:0019941	Modification-dependent protein catabolic process
C5YH32_SORBI	4558.C5YH32	GO Process	GO:0030163	Protein catabolic process
C5YH32_SORBI	4558.C5YH32	GO Process	GO:0043170	Macromolecule metabolic process
C5YH32_SORBI	4558.C5YH32	GO Process	GO:0043632	Modification-dependent macromolecule catabolic process
C5YH32_SORBI	4558.C5YH32	GO Process	GO:0044237	Cellular metabolic process
C5YH32_SORBI	4558.C5YH32	GO Process	GO:0044238	Primary metabolic process
C5YH32_SORBI	4558.C5YH32	GO Process	GO:0044248	Cellular catabolic process
C5YH32_SORBI	4558.C5YH32	GO Process	GO:0044260	Cellular macromolecule metabolic process
C5YH32_SORBI	4558.C5YH32	GO Process	GO:0044265	Cellular macromolecule catabolic process
C5YH32_SORBI	4558.C5YH32	GO Process	GO:0051603	Proteolysis involved in protein catabolic process
C5YH32_SORBI	4558.C5YH32	GO Process	GO:0071704	Organic substance metabolic process
C5YH32_SORBI	4558.C5YH32	GO Process	GO:1901564	Organonitrogen compound metabolic process
C5YH32_SORBI	4558.C5YH32	GO Process	GO:1901565	Organonitrogen compound catabolic process
C5YH32_SORBI	4558.C5YH32	GO Process	GO:1901575	Organic substance catabolic process
C5YH32_SORBI	4558.C5YH32	GO Component	GO:0000502	Proteasome complex
C5YH32_SORBI	4558.C5YH32	GO Component	GO:0005622	Intracellular anatomical structure
C5YH32_SORBI	4558.C5YH32	GO Component	GO:0005634	Nucleus
C5YH32_SORBI	4558.C5YH32	GO Component	GO:0005737	Cytoplasm
C5YH32_SORBI	4558.C5YH32	GO Component	GO:0005839	Proteasome core complex
C5YH32_SORBI	4558.C5YH32	GO Component	GO:0019773	Proteasome core complex, alpha-subunit complex
C5YH32_SORBI	4558.C5YH32	GO Component	GO:0032991	Protein-containing complex
C5YH32_SORBI	4558.C5YH32	GO Component	GO:0043226	Organelle
C5YH32_SORBI	4558.C5YH32	GO Component	GO:0043227	Membrane-bounded organelle
C5YH32_SORBI	4558.C5YH32	GO Component	GO:0043229	Intracellular organelle
C5YH32_SORBI	4558.C5YH32	GO Component	GO:0043231	Intracellular membrane-bounded organelle
C5YH32_SORBI	4558.C5YH32	GO Component	GO:0110165	Cellular anatomical entity
C5YH32_SORBI	4558.C5YH32	GO Component	GO:0140535	Intracellular protein-containing complex
C5YH32_SORBI	4558.C5YH32	GO Component	GO:1902494	Catalytic complex
C5YH32_SORBI	4558.C5YH32	GO Component	GO:1905368	Peptidase complex
C5YH32_SORBI	4558.C5YH32	GO Component	GO:1905369	Endopeptidase complex
C5YH32_SORBI	4558.C5YH32	STRING clusters	CL:6921	Mixed, incl. SCF(Skp2)-mediated degradation of p27/p21, and Neddylation
C5YH32_SORBI	4558.C5YH32	STRING clusters	CL:6922	Proteasome complex, and Ubiquitin homologues
C5YH32_SORBI	4558.C5YH32	STRING clusters	CL:6923	Proteasome complex, and Ubiquitin homologues
C5YH32_SORBI	4558.C5YH32	STRING clusters	CL:6924	Proteasome complex, and Proteasome assembly
C5YH32_SORBI	4558.C5YH32	STRING clusters	CL:6927	Proteasome complex, and Ubiquitin carboxyl-terminal hydrolase, family 1
C5YH32_SORBI	4558.C5YH32	STRING clusters	CL:6931	Proteasome complex
C5YH32_SORBI	4558.C5YH32	STRING clusters	CL:6934	Proteasome complex
C5YH32_SORBI	4558.C5YH32	STRING clusters	CL:6937	Proteasome complex
C5YH32_SORBI	4558.C5YH32	STRING clusters	CL:6940	Proteasome complex
C5YH32_SORBI	4558.C5YH32	STRING clusters	CL:6944	Proteasome
C5YH32_SORBI	4558.C5YH32	STRING clusters	CL:6948	Proteasome
C5YH32_SORBI	4558.C5YH32	STRING clusters	CL:7000	Threonine protease
C5YH32_SORBI	4558.C5YH32	STRING clusters	CL:7001	Threonine protease
C5YH32_SORBI	4558.C5YH32	KEGG	sbi03050	Proteasome
C5YH32_SORBI	4558.C5YH32	Reactome	MAP-1168372	Downstream signaling events of B Cell Receptor (BCR)
C5YH32_SORBI	4558.C5YH32	Reactome	MAP-1236975	Antigen processing-Cross presentation
C5YH32_SORBI	4558.C5YH32	Reactome	MAP-1236978	Cross-presentation of soluble exogenous antigens (endosomes)
C5YH32_SORBI	4558.C5YH32	Reactome	MAP-1257604	PIP3 activates AKT signaling
C5YH32_SORBI	4558.C5YH32	Reactome	MAP-1280215	Cytokine Signaling in Immune system
C5YH32_SORBI	4558.C5YH32	Reactome	MAP-1280218	Adaptive Immune System
C5YH32_SORBI	4558.C5YH32	Reactome	MAP-1430728	Metabolism
C5YH32_SORBI	4558.C5YH32	Reactome	MAP-162582	Signal Transduction
C5YH32_SORBI	4558.C5YH32	Reactome	MAP-1640170	Cell Cycle
C5YH32_SORBI	4558.C5YH32	Reactome	MAP-168249	Innate Immune System
C5YH32_SORBI	4558.C5YH32	Reactome	MAP-168256	Immune System
C5YH32_SORBI	4558.C5YH32	Reactome	MAP-174143	APC/C-mediated degradation of cell cycle proteins
C5YH32_SORBI	4558.C5YH32	Reactome	MAP-174154	APC/C:Cdc20 mediated degradation of Securin
C5YH32_SORBI	4558.C5YH32	Reactome	MAP-174178	APC/C:Cdh1 mediated degradation of Cdc20 and other APC/C:Cdh1 targeted proteins in late mitosis/early G1
C5YH32_SORBI	4558.C5YH32	Reactome	MAP-174184	Cdc20:Phospho-APC/C mediated degradation of Cyclin A
C5YH32_SORBI	4558.C5YH32	Reactome	MAP-176409	APC/C:Cdc20 mediated degradation of mitotic proteins
C5YH32_SORBI	4558.C5YH32	Reactome	MAP-176814	Activation of APC/C and APC/C:Cdc20 mediated degradation of mitotic proteins
C5YH32_SORBI	4558.C5YH32	Reactome	MAP-179419	APC:Cdc20 mediated degradation of cell cycle proteins prior to satisfation of the cell cycle checkpoint
C5YH32_SORBI	4558.C5YH32	Reactome	MAP-195721	Signaling by WNT
C5YH32_SORBI	4558.C5YH32	Reactome	MAP-201681	TCF dependent signaling in response to WNT
C5YH32_SORBI	4558.C5YH32	Reactome	MAP-212436	Generic Transcription Pathway
C5YH32_SORBI	4558.C5YH32	Reactome	MAP-2262752	Cellular responses to stress
C5YH32_SORBI	4558.C5YH32	Reactome	MAP-2467813	Separation of Sister Chromatids
C5YH32_SORBI	4558.C5YH32	Reactome	MAP-2555396	Mitotic Metaphase and Anaphase
C5YH32_SORBI	4558.C5YH32	Reactome	MAP-351202	Metabolism of polyamines
C5YH32_SORBI	4558.C5YH32	Reactome	MAP-382551	Transport of small molecules
C5YH32_SORBI	4558.C5YH32	Reactome	MAP-382556	ABC-family proteins mediated transport
C5YH32_SORBI	4558.C5YH32	Reactome	MAP-3858494	Beta-catenin independent WNT signaling
C5YH32_SORBI	4558.C5YH32	Reactome	MAP-392499	Metabolism of proteins
C5YH32_SORBI	4558.C5YH32	Reactome	MAP-450531	Regulation of mRNA stability by proteins that bind AU-rich elements
C5YH32_SORBI	4558.C5YH32	Reactome	MAP-453274	Mitotic G2-G2/M phases
C5YH32_SORBI	4558.C5YH32	Reactome	MAP-453276	Regulation of mitotic cell cycle
C5YH32_SORBI	4558.C5YH32	Reactome	MAP-5358346	Hedgehog ligand biogenesis
C5YH32_SORBI	4558.C5YH32	Reactome	MAP-5358351	Signaling by Hedgehog
C5YH32_SORBI	4558.C5YH32	Reactome	MAP-5607764	CLEC7A (Dectin-1) signaling
C5YH32_SORBI	4558.C5YH32	Reactome	MAP-5610787	Hedgehog off state
C5YH32_SORBI	4558.C5YH32	Reactome	MAP-5621481	C-type lectin receptors (CLRs)
C5YH32_SORBI	4558.C5YH32	Reactome	MAP-5658442	Regulation of RAS by GAPs
C5YH32_SORBI	4558.C5YH32	Reactome	MAP-5673001	RAF/MAP kinase cascade
C5YH32_SORBI	4558.C5YH32	Reactome	MAP-5683057	MAPK family signaling cascades
C5YH32_SORBI	4558.C5YH32	Reactome	MAP-5684996	MAPK1/MAPK3 signaling
C5YH32_SORBI	4558.C5YH32	Reactome	MAP-5688426	Deubiquitination
C5YH32_SORBI	4558.C5YH32	Reactome	MAP-5689603	UCH proteinases
C5YH32_SORBI	4558.C5YH32	Reactome	MAP-5689880	Ub-specific processing proteases
C5YH32_SORBI	4558.C5YH32	Reactome	MAP-597592	Post-translational protein modification
C5YH32_SORBI	4558.C5YH32	Reactome	MAP-6807070	PTEN Regulation
C5YH32_SORBI	4558.C5YH32	Reactome	MAP-68882	Mitotic Anaphase
C5YH32_SORBI	4558.C5YH32	Reactome	MAP-68886	M Phase
C5YH32_SORBI	4558.C5YH32	Reactome	MAP-68949	Orc1 removal from chromatin
C5YH32_SORBI	4558.C5YH32	Reactome	MAP-69017	CDK-mediated phosphorylation and removal of Cdc6
C5YH32_SORBI	4558.C5YH32	Reactome	MAP-69052	Switching of origins to a post-replicative state
C5YH32_SORBI	4558.C5YH32	Reactome	MAP-69239	Synthesis of DNA
C5YH32_SORBI	4558.C5YH32	Reactome	MAP-69242	S Phase
C5YH32_SORBI	4558.C5YH32	Reactome	MAP-69275	G2/M Transition
C5YH32_SORBI	4558.C5YH32	Reactome	MAP-69278	Cell Cycle, Mitotic
C5YH32_SORBI	4558.C5YH32	Reactome	MAP-69306	DNA Replication
C5YH32_SORBI	4558.C5YH32	Reactome	MAP-69601	Ubiquitin Mediated Degradation of Phosphorylated Cdc25A
C5YH32_SORBI	4558.C5YH32	Reactome	MAP-69610	p53-Independent DNA Damage Response
C5YH32_SORBI	4558.C5YH32	Reactome	MAP-69613	p53-Independent G1/S DNA damage checkpoint
C5YH32_SORBI	4558.C5YH32	Reactome	MAP-69615	G1/S DNA Damage Checkpoints
C5YH32_SORBI	4558.C5YH32	Reactome	MAP-69620	Cell Cycle Checkpoints
C5YH32_SORBI	4558.C5YH32	Reactome	MAP-71291	Metabolism of amino acids and derivatives
C5YH32_SORBI	4558.C5YH32	Reactome	MAP-73857	RNA Polymerase II Transcription
C5YH32_SORBI	4558.C5YH32	Reactome	MAP-74160	Gene expression (Transcription)
C5YH32_SORBI	4558.C5YH32	Reactome	MAP-75815	Ubiquitin-dependent degradation of Cyclin D
C5YH32_SORBI	4558.C5YH32	Reactome	MAP-8854050	FBXL7 down-regulates AURKA during mitotic entry and in early mitosis
C5YH32_SORBI	4558.C5YH32	Reactome	MAP-8948751	Regulation of PTEN stability and activity
C5YH32_SORBI	4558.C5YH32	Reactome	MAP-8951664	Neddylation
C5YH32_SORBI	4558.C5YH32	Reactome	MAP-8953854	Metabolism of RNA
C5YH32_SORBI	4558.C5YH32	Reactome	MAP-8953897	Cellular responses to stimuli
C5YH32_SORBI	4558.C5YH32	Reactome	MAP-9006925	Intracellular signaling by second messengers
C5YH32_SORBI	4558.C5YH32	Reactome	MAP-9711123	Cellular response to chemical stress
C5YH32_SORBI	4558.C5YH32	Reactome	MAP-9755511	KEAP1-NFE2L2 pathway
C5YH32_SORBI	4558.C5YH32	Reactome	MAP-983168	Antigen processing: Ubiquitination & Proteasome degradation
C5YH32_SORBI	4558.C5YH32	Reactome	MAP-983169	Class I MHC mediated antigen processing & presentation
C5YH32_SORBI	4558.C5YH32	Reactome	MAP-983705	Signaling by the B Cell Receptor (BCR)
C5YH32_SORBI	4558.C5YH32	COMPARTMENTS	GOCC:0000502	Proteasome complex
C5YH32_SORBI	4558.C5YH32	COMPARTMENTS	GOCC:0005622	Intracellular
C5YH32_SORBI	4558.C5YH32	COMPARTMENTS	GOCC:0005839	Proteasome core complex
C5YH32_SORBI	4558.C5YH32	COMPARTMENTS	GOCC:0019773	Proteasome core complex, alpha-subunit complex
C5YH32_SORBI	4558.C5YH32	COMPARTMENTS	GOCC:0032991	Protein-containing complex
C5YH32_SORBI	4558.C5YH32	COMPARTMENTS	GOCC:1902494	Catalytic complex
C5YH32_SORBI	4558.C5YH32	COMPARTMENTS	GOCC:1905368	Peptidase complex
C5YH32_SORBI	4558.C5YH32	COMPARTMENTS	GOCC:1905369	Endopeptidase complex
C5YH32_SORBI	4558.C5YH32	UniProt Keywords	KW-0175	Coiled coil
C5YH32_SORBI	4558.C5YH32	UniProt Keywords	KW-0378	Hydrolase
C5YH32_SORBI	4558.C5YH32	UniProt Keywords	KW-0539	Nucleus
C5YH32_SORBI	4558.C5YH32	UniProt Keywords	KW-0645	Protease
C5YH32_SORBI	4558.C5YH32	UniProt Keywords	KW-0647	Proteasome
C5YH32_SORBI	4558.C5YH32	UniProt Keywords	KW-0888	Threonine protease
C5YH32_SORBI	4558.C5YH32	UniProt Keywords	KW-0963	Cytoplasm
C5YH32_SORBI	4558.C5YH32	Pfam	PF00227	Proteasome subunit
C5YH32_SORBI	4558.C5YH32	InterPro	IPR000426	Proteasome alpha-subunit, N-terminal domain
C5YH32_SORBI	4558.C5YH32	InterPro	IPR001353	Proteasome, subunit alpha/beta
C5YH32_SORBI	4558.C5YH32	InterPro	IPR023332	Proteasome alpha-type subunit
C5YH32_SORBI	4558.C5YH32	InterPro	IPR029055	Nucleophile aminohydrolases, N-terminal
C5YH32_SORBI	4558.C5YH32	SMART	SM00948	Proteasome subunit A N-terminal signature Add an annotation
C5YH49_SORBI	4558.C5YH49	GO Process	GO:0006508	Proteolysis
C5YH49_SORBI	4558.C5YH49	GO Process	GO:0006807	Nitrogen compound metabolic process
C5YH49_SORBI	4558.C5YH49	GO Process	GO:0008152	Metabolic process
C5YH49_SORBI	4558.C5YH49	GO Process	GO:0009056	Catabolic process
C5YH49_SORBI	4558.C5YH49	GO Process	GO:0009057	Macromolecule catabolic process
C5YH49_SORBI	4558.C5YH49	GO Process	GO:0010498	Proteasomal protein catabolic process
C5YH49_SORBI	4558.C5YH49	GO Process	GO:0019538	Protein metabolic process
C5YH49_SORBI	4558.C5YH49	GO Process	GO:0030163	Protein catabolic process
C5YH49_SORBI	4558.C5YH49	GO Process	GO:0043170	Macromolecule metabolic process
C5YH49_SORBI	4558.C5YH49	GO Process	GO:0044238	Primary metabolic process
C5YH49_SORBI	4558.C5YH49	GO Process	GO:0051603	Proteolysis involved in protein catabolic process
C5YH49_SORBI	4558.C5YH49	GO Process	GO:0071704	Organic substance metabolic process
C5YH49_SORBI	4558.C5YH49	GO Process	GO:1901564	Organonitrogen compound metabolic process
C5YH49_SORBI	4558.C5YH49	GO Process	GO:1901565	Organonitrogen compound catabolic process
C5YH49_SORBI	4558.C5YH49	GO Process	GO:1901575	Organic substance catabolic process
C5YH49_SORBI	4558.C5YH49	GO Function	GO:0003824	Catalytic activity
C5YH49_SORBI	4558.C5YH49	GO Function	GO:0004175	Endopeptidase activity
C5YH49_SORBI	4558.C5YH49	GO Function	GO:0004298	Threonine-type endopeptidase activity
C5YH49_SORBI	4558.C5YH49	GO Function	GO:0008233	Peptidase activity
C5YH49_SORBI	4558.C5YH49	GO Function	GO:0016787	Hydrolase activity
C5YH49_SORBI	4558.C5YH49	GO Function	GO:0070003	Threonine-type peptidase activity
C5YH49_SORBI	4558.C5YH49	GO Function	GO:0140096	Catalytic activity, acting on a protein
C5YH49_SORBI	4558.C5YH49	GO Component	GO:0000502	Proteasome complex
C5YH49_SORBI	4558.C5YH49	GO Component	GO:0005622	Intracellular anatomical structure
C5YH49_SORBI	4558.C5YH49	GO Component	GO:0005634	Nucleus
C5YH49_SORBI	4558.C5YH49	GO Component	GO:0005737	Cytoplasm
C5YH49_SORBI	4558.C5YH49	GO Component	GO:0005839	Proteasome core complex
C5YH49_SORBI	4558.C5YH49	GO Component	GO:0019774	Proteasome core complex, beta-subunit complex
C5YH49_SORBI	4558.C5YH49	GO Component	GO:0032991	Protein-containing complex
C5YH49_SORBI	4558.C5YH49	GO Component	GO:0043226	Organelle
C5YH49_SORBI	4558.C5YH49	GO Component	GO:0043227	Membrane-bounded organelle
C5YH49_SORBI	4558.C5YH49	GO Component	GO:0043229	Intracellular organelle
C5YH49_SORBI	4558.C5YH49	GO Component	GO:0043231	Intracellular membrane-bounded organelle
C5YH49_SORBI	4558.C5YH49	GO Component	GO:0110165	Cellular anatomical entity
C5YH49_SORBI	4558.C5YH49	GO Component	GO:0140535	Intracellular protein-containing complex
C5YH49_SORBI	4558.C5YH49	GO Component	GO:1902494	Catalytic complex
C5YH49_SORBI	4558.C5YH49	GO Component	GO:1905368	Peptidase complex
C5YH49_SORBI	4558.C5YH49	GO Component	GO:1905369	Endopeptidase complex
C5YH49_SORBI	4558.C5YH49	STRING clusters	CL:6921	Mixed, incl. SCF(Skp2)-mediated degradation of p27/p21, and Neddylation
C5YH49_SORBI	4558.C5YH49	STRING clusters	CL:6922	Proteasome complex, and Ubiquitin homologues
C5YH49_SORBI	4558.C5YH49	STRING clusters	CL:6923	Proteasome complex, and Ubiquitin homologues
C5YH49_SORBI	4558.C5YH49	STRING clusters	CL:6924	Proteasome complex, and Proteasome assembly
C5YH49_SORBI	4558.C5YH49	STRING clusters	CL:6927	Proteasome complex, and Ubiquitin carboxyl-terminal hydrolase, family 1
C5YH49_SORBI	4558.C5YH49	STRING clusters	CL:6931	Proteasome complex
C5YH49_SORBI	4558.C5YH49	STRING clusters	CL:6934	Proteasome complex
C5YH49_SORBI	4558.C5YH49	STRING clusters	CL:6937	Proteasome complex
C5YH49_SORBI	4558.C5YH49	STRING clusters	CL:6940	Proteasome complex
C5YH49_SORBI	4558.C5YH49	STRING clusters	CL:6944	Proteasome
C5YH49_SORBI	4558.C5YH49	STRING clusters	CL:6948	Proteasome
C5YH49_SORBI	4558.C5YH49	STRING clusters	CL:7000	Threonine protease
C5YH49_SORBI	4558.C5YH49	STRING clusters	CL:7032	Threonine protease
C5YH49_SORBI	4558.C5YH49	KEGG	sbi03050	Proteasome
C5YH49_SORBI	4558.C5YH49	Reactome	MAP-1168372	Downstream signaling events of B Cell Receptor (BCR)
C5YH49_SORBI	4558.C5YH49	Reactome	MAP-1236975	Antigen processing-Cross presentation
C5YH49_SORBI	4558.C5YH49	Reactome	MAP-1236978	Cross-presentation of soluble exogenous antigens (endosomes)
C5YH49_SORBI	4558.C5YH49	Reactome	MAP-1257604	PIP3 activates AKT signaling
C5YH49_SORBI	4558.C5YH49	Reactome	MAP-1280215	Cytokine Signaling in Immune system
C5YH49_SORBI	4558.C5YH49	Reactome	MAP-1280218	Adaptive Immune System
C5YH49_SORBI	4558.C5YH49	Reactome	MAP-1430728	Metabolism
C5YH49_SORBI	4558.C5YH49	Reactome	MAP-162582	Signal Transduction
C5YH49_SORBI	4558.C5YH49	Reactome	MAP-1640170	Cell Cycle
C5YH49_SORBI	4558.C5YH49	Reactome	MAP-168249	Innate Immune System
C5YH49_SORBI	4558.C5YH49	Reactome	MAP-168256	Immune System
C5YH49_SORBI	4558.C5YH49	Reactome	MAP-174084	Autodegradation of Cdh1 by Cdh1:APC/C
C5YH49_SORBI	4558.C5YH49	Reactome	MAP-174143	APC/C-mediated degradation of cell cycle proteins
C5YH49_SORBI	4558.C5YH49	Reactome	MAP-174154	APC/C:Cdc20 mediated degradation of Securin
C5YH49_SORBI	4558.C5YH49	Reactome	MAP-174178	APC/C:Cdh1 mediated degradation of Cdc20 and other APC/C:Cdh1 targeted proteins in late mitosis/early G1
C5YH49_SORBI	4558.C5YH49	Reactome	MAP-174184	Cdc20:Phospho-APC/C mediated degradation of Cyclin A
C5YH49_SORBI	4558.C5YH49	Reactome	MAP-176409	APC/C:Cdc20 mediated degradation of mitotic proteins
C5YH49_SORBI	4558.C5YH49	Reactome	MAP-176814	Activation of APC/C and APC/C:Cdc20 mediated degradation of mitotic proteins
C5YH49_SORBI	4558.C5YH49	Reactome	MAP-179419	APC:Cdc20 mediated degradation of cell cycle proteins prior to satisfation of the cell cycle checkpoint
C5YH49_SORBI	4558.C5YH49	Reactome	MAP-187577	SCF(Skp2)-mediated degradation of p27/p21
C5YH49_SORBI	4558.C5YH49	Reactome	MAP-195721	Signaling by WNT
C5YH49_SORBI	4558.C5YH49	Reactome	MAP-201681	TCF dependent signaling in response to WNT
C5YH49_SORBI	4558.C5YH49	Reactome	MAP-212436	Generic Transcription Pathway
C5YH49_SORBI	4558.C5YH49	Reactome	MAP-2262752	Cellular responses to stress
C5YH49_SORBI	4558.C5YH49	Reactome	MAP-2467813	Separation of Sister Chromatids
C5YH49_SORBI	4558.C5YH49	Reactome	MAP-2555396	Mitotic Metaphase and Anaphase
C5YH49_SORBI	4558.C5YH49	Reactome	MAP-349425	Autodegradation of the E3 ubiquitin ligase COP1
C5YH49_SORBI	4558.C5YH49	Reactome	MAP-351202	Metabolism of polyamines
C5YH49_SORBI	4558.C5YH49	Reactome	MAP-382551	Transport of small molecules
C5YH49_SORBI	4558.C5YH49	Reactome	MAP-382556	ABC-family proteins mediated transport
C5YH49_SORBI	4558.C5YH49	Reactome	MAP-3858494	Beta-catenin independent WNT signaling
C5YH49_SORBI	4558.C5YH49	Reactome	MAP-392499	Metabolism of proteins
C5YH49_SORBI	4558.C5YH49	Reactome	MAP-450531	Regulation of mRNA stability by proteins that bind AU-rich elements
C5YH49_SORBI	4558.C5YH49	Reactome	MAP-453274	Mitotic G2-G2/M phases
C5YH49_SORBI	4558.C5YH49	Reactome	MAP-453276	Regulation of mitotic cell cycle
C5YH49_SORBI	4558.C5YH49	Reactome	MAP-453279	Mitotic G1 phase and G1/S transition
C5YH49_SORBI	4558.C5YH49	Reactome	MAP-5358346	Hedgehog ligand biogenesis
C5YH49_SORBI	4558.C5YH49	Reactome	MAP-5358351	Signaling by Hedgehog
C5YH49_SORBI	4558.C5YH49	Reactome	MAP-5607764	CLEC7A (Dectin-1) signaling
C5YH49_SORBI	4558.C5YH49	Reactome	MAP-5610787	Hedgehog off state
C5YH49_SORBI	4558.C5YH49	Reactome	MAP-5621481	C-type lectin receptors (CLRs)
C5YH49_SORBI	4558.C5YH49	Reactome	MAP-5683057	MAPK family signaling cascades
C5YH49_SORBI	4558.C5YH49	Reactome	MAP-5687128	MAPK6/MAPK4 signaling
C5YH49_SORBI	4558.C5YH49	Reactome	MAP-5688426	Deubiquitination
C5YH49_SORBI	4558.C5YH49	Reactome	MAP-5689603	UCH proteinases
C5YH49_SORBI	4558.C5YH49	Reactome	MAP-5689880	Ub-specific processing proteases
C5YH49_SORBI	4558.C5YH49	Reactome	MAP-597592	Post-translational protein modification
C5YH49_SORBI	4558.C5YH49	Reactome	MAP-6807070	PTEN Regulation
C5YH49_SORBI	4558.C5YH49	Reactome	MAP-68867	Assembly of the pre-replicative complex
C5YH49_SORBI	4558.C5YH49	Reactome	MAP-68882	Mitotic Anaphase
C5YH49_SORBI	4558.C5YH49	Reactome	MAP-68886	M Phase
C5YH49_SORBI	4558.C5YH49	Reactome	MAP-68949	Orc1 removal from chromatin
C5YH49_SORBI	4558.C5YH49	Reactome	MAP-69002	DNA Replication Pre-Initiation
C5YH49_SORBI	4558.C5YH49	Reactome	MAP-69017	CDK-mediated phosphorylation and removal of Cdc6
C5YH49_SORBI	4558.C5YH49	Reactome	MAP-69052	Switching of origins to a post-replicative state
C5YH49_SORBI	4558.C5YH49	Reactome	MAP-69202	Cyclin E associated events during G1/S transition
C5YH49_SORBI	4558.C5YH49	Reactome	MAP-69206	G1/S Transition
C5YH49_SORBI	4558.C5YH49	Reactome	MAP-69239	Synthesis of DNA
C5YH49_SORBI	4558.C5YH49	Reactome	MAP-69242	S Phase
C5YH49_SORBI	4558.C5YH49	Reactome	MAP-69275	G2/M Transition
C5YH49_SORBI	4558.C5YH49	Reactome	MAP-69278	Cell Cycle, Mitotic
C5YH49_SORBI	4558.C5YH49	Reactome	MAP-69306	DNA Replication
C5YH49_SORBI	4558.C5YH49	Reactome	MAP-69541	Stabilization of p53
C5YH49_SORBI	4558.C5YH49	Reactome	MAP-69563	p53-Dependent G1 DNA Damage Response
C5YH49_SORBI	4558.C5YH49	Reactome	MAP-69580	p53-Dependent G1/S DNA damage checkpoint
C5YH49_SORBI	4558.C5YH49	Reactome	MAP-69601	Ubiquitin Mediated Degradation of Phosphorylated Cdc25A
C5YH49_SORBI	4558.C5YH49	Reactome	MAP-69610	p53-Independent DNA Damage Response
C5YH49_SORBI	4558.C5YH49	Reactome	MAP-69613	p53-Independent G1/S DNA damage checkpoint
C5YH49_SORBI	4558.C5YH49	Reactome	MAP-69615	G1/S DNA Damage Checkpoints
C5YH49_SORBI	4558.C5YH49	Reactome	MAP-69620	Cell Cycle Checkpoints
C5YH49_SORBI	4558.C5YH49	Reactome	MAP-69656	Cyclin A:Cdk2-associated events at S phase entry
C5YH49_SORBI	4558.C5YH49	Reactome	MAP-71291	Metabolism of amino acids and derivatives
C5YH49_SORBI	4558.C5YH49	Reactome	MAP-73857	RNA Polymerase II Transcription
C5YH49_SORBI	4558.C5YH49	Reactome	MAP-74160	Gene expression (Transcription)
C5YH49_SORBI	4558.C5YH49	Reactome	MAP-75815	Ubiquitin-dependent degradation of Cyclin D
C5YH49_SORBI	4558.C5YH49	Reactome	MAP-8854050	FBXL7 down-regulates AURKA during mitotic entry and in early mitosis
C5YH49_SORBI	4558.C5YH49	Reactome	MAP-8948751	Regulation of PTEN stability and activity
C5YH49_SORBI	4558.C5YH49	Reactome	MAP-8951664	Neddylation
C5YH49_SORBI	4558.C5YH49	Reactome	MAP-8953854	Metabolism of RNA
C5YH49_SORBI	4558.C5YH49	Reactome	MAP-8953897	Cellular responses to stimuli
C5YH49_SORBI	4558.C5YH49	Reactome	MAP-9006925	Intracellular signaling by second messengers
C5YH49_SORBI	4558.C5YH49	Reactome	MAP-9711123	Cellular response to chemical stress
C5YH49_SORBI	4558.C5YH49	Reactome	MAP-9755511	KEAP1-NFE2L2 pathway
C5YH49_SORBI	4558.C5YH49	Reactome	MAP-9759194	Nuclear events mediated by NFE2L2
C5YH49_SORBI	4558.C5YH49	Reactome	MAP-983168	Antigen processing: Ubiquitination & Proteasome degradation
C5YH49_SORBI	4558.C5YH49	Reactome	MAP-983169	Class I MHC mediated antigen processing & presentation
C5YH49_SORBI	4558.C5YH49	Reactome	MAP-983705	Signaling by the B Cell Receptor (BCR)
C5YH49_SORBI	4558.C5YH49	COMPARTMENTS	GOCC:0000502	Proteasome complex
C5YH49_SORBI	4558.C5YH49	COMPARTMENTS	GOCC:0005622	Intracellular
C5YH49_SORBI	4558.C5YH49	COMPARTMENTS	GOCC:0005839	Proteasome core complex
C5YH49_SORBI	4558.C5YH49	COMPARTMENTS	GOCC:0019774	Proteasome core complex, beta-subunit complex
C5YH49_SORBI	4558.C5YH49	COMPARTMENTS	GOCC:0032991	Protein-containing complex
C5YH49_SORBI	4558.C5YH49	COMPARTMENTS	GOCC:1902494	Catalytic complex
C5YH49_SORBI	4558.C5YH49	COMPARTMENTS	GOCC:1905368	Peptidase complex
C5YH49_SORBI	4558.C5YH49	COMPARTMENTS	GOCC:1905369	Endopeptidase complex
C5YH49_SORBI	4558.C5YH49	UniProt Keywords	KW-0378	Hydrolase
C5YH49_SORBI	4558.C5YH49	UniProt Keywords	KW-0539	Nucleus
C5YH49_SORBI	4558.C5YH49	UniProt Keywords	KW-0645	Protease
C5YH49_SORBI	4558.C5YH49	UniProt Keywords	KW-0647	Proteasome
C5YH49_SORBI	4558.C5YH49	UniProt Keywords	KW-0888	Threonine protease
C5YH49_SORBI	4558.C5YH49	UniProt Keywords	KW-0963	Cytoplasm
C5YH49_SORBI	4558.C5YH49	Pfam	PF00227	Proteasome subunit
C5YH49_SORBI	4558.C5YH49	InterPro	IPR000243	Peptidase T1A, proteasome beta-subunit
C5YH49_SORBI	4558.C5YH49	InterPro	IPR001353	Proteasome, subunit alpha/beta
C5YH49_SORBI	4558.C5YH49	InterPro	IPR016050	Proteasome beta-type subunit, conserved site
C5YH49_SORBI	4558.C5YH49	InterPro	IPR023333	Proteasome B-type subunit
C5YH49_SORBI	4558.C5YH49	InterPro	IPR029055	Nucleophile aminohydrolases, N-terminal
C5YI35_SORBI	4558.C5YI35	GO Process	GO:0006508	Proteolysis
C5YI35_SORBI	4558.C5YI35	GO Process	GO:0006807	Nitrogen compound metabolic process
C5YI35_SORBI	4558.C5YI35	GO Process	GO:0008152	Metabolic process
C5YI35_SORBI	4558.C5YI35	GO Process	GO:0009056	Catabolic process
C5YI35_SORBI	4558.C5YI35	GO Process	GO:0009057	Macromolecule catabolic process
C5YI35_SORBI	4558.C5YI35	GO Process	GO:0010498	Proteasomal protein catabolic process
C5YI35_SORBI	4558.C5YI35	GO Process	GO:0019538	Protein metabolic process
C5YI35_SORBI	4558.C5YI35	GO Process	GO:0030163	Protein catabolic process
C5YI35_SORBI	4558.C5YI35	GO Process	GO:0043170	Macromolecule metabolic process
C5YI35_SORBI	4558.C5YI35	GO Process	GO:0044238	Primary metabolic process
C5YI35_SORBI	4558.C5YI35	GO Process	GO:0051603	Proteolysis involved in protein catabolic process
C5YI35_SORBI	4558.C5YI35	GO Process	GO:0071704	Organic substance metabolic process
C5YI35_SORBI	4558.C5YI35	GO Process	GO:1901564	Organonitrogen compound metabolic process
C5YI35_SORBI	4558.C5YI35	GO Process	GO:1901565	Organonitrogen compound catabolic process
C5YI35_SORBI	4558.C5YI35	GO Process	GO:1901575	Organic substance catabolic process
C5YI35_SORBI	4558.C5YI35	GO Function	GO:0003824	Catalytic activity
C5YI35_SORBI	4558.C5YI35	GO Function	GO:0008233	Peptidase activity
C5YI35_SORBI	4558.C5YI35	GO Function	GO:0016787	Hydrolase activity
C5YI35_SORBI	4558.C5YI35	GO Function	GO:0140096	Catalytic activity, acting on a protein
C5YI35_SORBI	4558.C5YI35	GO Component	GO:0000502	Proteasome complex
C5YI35_SORBI	4558.C5YI35	GO Component	GO:0005622	Intracellular anatomical structure
C5YI35_SORBI	4558.C5YI35	GO Component	GO:0005634	Nucleus
C5YI35_SORBI	4558.C5YI35	GO Component	GO:0005737	Cytoplasm
C5YI35_SORBI	4558.C5YI35	GO Component	GO:0005839	Proteasome core complex
C5YI35_SORBI	4558.C5YI35	GO Component	GO:0019774	Proteasome core complex, beta-subunit complex
C5YI35_SORBI	4558.C5YI35	GO Component	GO:0032991	Protein-containing complex
C5YI35_SORBI	4558.C5YI35	GO Component	GO:0043226	Organelle
C5YI35_SORBI	4558.C5YI35	GO Component	GO:0043227	Membrane-bounded organelle
C5YI35_SORBI	4558.C5YI35	GO Component	GO:0043229	Intracellular organelle
C5YI35_SORBI	4558.C5YI35	GO Component	GO:0043231	Intracellular membrane-bounded organelle
C5YI35_SORBI	4558.C5YI35	GO Component	GO:0110165	Cellular anatomical entity
C5YI35_SORBI	4558.C5YI35	GO Component	GO:0140535	Intracellular protein-containing complex
C5YI35_SORBI	4558.C5YI35	GO Component	GO:1902494	Catalytic complex
C5YI35_SORBI	4558.C5YI35	GO Component	GO:1905368	Peptidase complex
C5YI35_SORBI	4558.C5YI35	GO Component	GO:1905369	Endopeptidase complex
C5YI35_SORBI	4558.C5YI35	STRING clusters	CL:6921	Mixed, incl. SCF(Skp2)-mediated degradation of p27/p21, and Neddylation
C5YI35_SORBI	4558.C5YI35	STRING clusters	CL:6922	Proteasome complex, and Ubiquitin homologues
C5YI35_SORBI	4558.C5YI35	STRING clusters	CL:6923	Proteasome complex, and Ubiquitin homologues
C5YI35_SORBI	4558.C5YI35	STRING clusters	CL:6924	Proteasome complex, and Proteasome assembly
C5YI35_SORBI	4558.C5YI35	STRING clusters	CL:6927	Proteasome complex, and Ubiquitin carboxyl-terminal hydrolase, family 1
C5YI35_SORBI	4558.C5YI35	STRING clusters	CL:6931	Proteasome complex
C5YI35_SORBI	4558.C5YI35	STRING clusters	CL:6934	Proteasome complex
C5YI35_SORBI	4558.C5YI35	STRING clusters	CL:6937	Proteasome complex
C5YI35_SORBI	4558.C5YI35	STRING clusters	CL:6940	Proteasome complex
C5YI35_SORBI	4558.C5YI35	STRING clusters	CL:6944	Proteasome
C5YI35_SORBI	4558.C5YI35	STRING clusters	CL:6948	Proteasome
C5YI35_SORBI	4558.C5YI35	STRING clusters	CL:7000	Threonine protease
C5YI35_SORBI	4558.C5YI35	STRING clusters	CL:7032	Threonine protease
C5YI35_SORBI	4558.C5YI35	KEGG	sbi03050	Proteasome
C5YI35_SORBI	4558.C5YI35	Reactome	MAP-162582	Signal Transduction
C5YI35_SORBI	4558.C5YI35	Reactome	MAP-1640170	Cell Cycle
C5YI35_SORBI	4558.C5YI35	Reactome	MAP-168249	Innate Immune System
C5YI35_SORBI	4558.C5YI35	Reactome	MAP-168256	Immune System
C5YI35_SORBI	4558.C5YI35	Reactome	MAP-174084	Autodegradation of Cdh1 by Cdh1:APC/C
C5YI35_SORBI	4558.C5YI35	Reactome	MAP-174143	APC/C-mediated degradation of cell cycle proteins
C5YI35_SORBI	4558.C5YI35	Reactome	MAP-174178	APC/C:Cdh1 mediated degradation of Cdc20 and other APC/C:Cdh1 targeted proteins in late mitosis/early G1
C5YI35_SORBI	4558.C5YI35	Reactome	MAP-187577	SCF(Skp2)-mediated degradation of p27/p21
C5YI35_SORBI	4558.C5YI35	Reactome	MAP-212436	Generic Transcription Pathway
C5YI35_SORBI	4558.C5YI35	Reactome	MAP-2262752	Cellular responses to stress
C5YI35_SORBI	4558.C5YI35	Reactome	MAP-453276	Regulation of mitotic cell cycle
C5YI35_SORBI	4558.C5YI35	Reactome	MAP-453279	Mitotic G1 phase and G1/S transition
C5YI35_SORBI	4558.C5YI35	Reactome	MAP-5358351	Signaling by Hedgehog
[truncated: 458 more rows]

[truncated: 4 more sheets: ST-11, ST-12, ST-13, ST-14]
